# Supplementary material for: Identification of Immune Microenvironment Changes and the Expression of Immune-Related Genes in Liver Cirrhosis
Source: Front Immunol. 2022 Jul 12;13:918445. doi: 10.3389/fimmu.2022.918445 (PMC9315064; doi:10.3389/fimmu.2022.918445)
Supplement: Supplementary Table 1 — IRGs of liver cirrhosis from GSE136103 dataset. [file Table_1.xlsx]

## Sheet: Sheet1
Symbol	p_val	avg_log2FC	pct.1	pct.2	p_val_adj	Category
XCL1	1.70688e-179	-1.11326	0.266	0.399	4.04377e-175	Immune_gene
GNLY	8.88379e-150	-0.927109	0.211	0.337	2.10466e-145	Immune_gene
CCL3	1.31129e-234	-0.850943	0.517	0.642	3.10657e-230	Immune_gene
CCL4	0	-0.75794	0.749	0.867	0	Immune_gene
KLRD1	5.04775e-194	-0.750215	0.268	0.42	1.19586e-189	Immune_gene
FYN	8.10178e-113	-0.677061	0.274	0.364	1.91939e-108	Immune_gene
LYZ	0.36948	-0.584857	0.262	0.251	1	Immune_gene
CCL3L3	6.74739e-38	-0.515911	0.288	0.333	1.59852e-33	Immune_gene
IL2RB	2.84364e-61	-0.501773	0.22	0.293	6.73686e-57	Immune_gene
CDC42	1.85945e-25	-0.499095	0.589	0.55	4.40522e-21	Immune_gene
PRF1	2.28878e-114	-0.443869	0.308	0.418	5.42234e-110	Immune_gene
CCL5	2.17761e-152	-0.441997	0.65	0.746	5.15897e-148	Immune_gene
CD8A	4.39832e-50	-0.438357	0.191	0.255	1.04201e-45	Immune_gene
HLA-C	0	-0.426863	0.994	0.985	0	Immune_gene
CD247	4.8218e-24	-0.422309	0.382	0.399	1.14233e-19	Immune_gene
IFITM1	1.50677e-48	-0.418967	0.404	0.461	3.56969e-44	Immune_gene
SH2D1A	3.18391e-24	-0.41776	0.286	0.317	7.54299e-20	Immune_gene
CCL4L2	3.24003e-73	-0.415055	0.538	0.577	7.67594e-69	Immune_gene
IFNG	2.15555e-23	-0.395827	0.294	0.327	5.1067e-19	Immune_gene
FCER1G	4.36323e-48	-0.374242	0.427	0.49	1.03369e-43	Immune_gene
MIF	8.51748e-30	-0.365508	0.574	0.559	2.01788e-25	Immune_gene
RORA	6.02955e-14	-0.352097	0.275	0.295	1.42846e-09	Immune_gene
IRF1	2.78049e-13	-0.34907	0.561	0.523	6.58725e-09	Immune_gene
HSPA1A	0.0739155	-0.343946	0.357	0.312	1	Immune_gene
TGFB1	0.000185619	-0.338783	0.338	0.323	1	Immune_gene
TYROBP	4.01509e-69	-0.277224	0.472	0.566	9.51214e-65	Immune_gene
HCST	2.57545e-61	-0.26238	0.807	0.793	6.10151e-57	Immune_gene
SOD1	3.91743e-196	0.27745	0.65	0.43	9.28078e-192	Immune_gene
HSPA5	1.56279e-149	0.280121	0.413	0.256	3.70241e-145	Immune_gene
HSP90AB1	6.16152e-174	0.280597	0.727	0.512	1.45972e-169	Immune_gene
FOS	3.58502e-127	0.313728	0.778	0.607	8.49327e-123	Immune_gene
BST2	2.24957e-139	0.315591	0.54	0.369	5.32945e-135	Immune_gene
FCGRT	7.1429e-160	0.339438	0.29	0.156	1.69222e-155	Immune_gene
GRN	3.56801e-128	0.340454	0.273	0.154	8.45298e-124	Immune_gene
HLA-DMA	1.36518e-126	0.345016	0.322	0.193	3.23425e-122	Immune_gene
TYMP	3.05942e-125	0.353166	0.383	0.241	7.24807e-121	Immune_gene
RAC1	3.00918e-179	0.363068	0.546	0.361	7.12905e-175	Immune_gene
HLA-DRA	1.31682e-33	0.391177	0.6	0.509	3.11968e-29	Immune_gene
TRAC	1.18575e-94	0.39555	0.66	0.548	2.80916e-90	Immune_gene
FABP5	9.82231e-105	0.449636	0.258	0.153	2.327e-100	Immune_gene
PRDX1	0	0.497947	0.542	0.285	0	Immune_gene
S100A11	1.17159e-278	0.560359	0.776	0.554	2.77562e-274	Immune_gene
SOCS3	0	0.561827	0.417	0.201	0	Immune_gene
VIM	0	0.567502	0.84	0.583	0	Immune_gene
JUN	0	0.734914	0.653	0.378	0	Immune_gene
HLA-DRB5	4.02137e-185	0.827594	0.408	0.248	9.52704e-181	Immune_gene
CXCR4	0	0.863233	0.823	0.697	0	Immune_gene
ALB	0	1.08424	0.283	0.091	0	Immune_gene
IGHA1	0	1.25982	0.598	0.267	0	Immune_gene
IGHM	0	1.91943	0.408	0.101	0	Immune_gene
IGLC2	0	2.19322	0.635	0.145	0	Immune_gene
IGHG1	0	2.20745	0.323	0.035	0	Immune_gene
IGLC3	0	2.23965	0.53	0.116	0	Immune_gene
IGKC	0	2.42491	0.929	0.558	0	Immune_gene
IGHG3	0	2.52025	0.391	0.033	0	Immune_gene
