# Supplementary material for: Identification of Immune Microenvironment Changes and the Expression of Immune-Related Genes in Liver Cirrhosis
Source: Front Immunol. 2022 Jul 12;13:918445. doi: 10.3389/fimmu.2022.918445 (PMC9315064; doi:10.3389/fimmu.2022.918445)
Supplement: Supplementary Table 2 — DEG of liver cirrhosis from GSE45050 dataset. [file Table_2.xlsx]

## Sheet: Table S2 DEGs in GSE45050
Symbol	Change	logFC	AveExpr	t	P.Value	adj.P.Val	B	Probe_id
ASB9	down	-1.44766	6.56035	-13.6237	3.48e-07	0.00992669	5.70501	8171392
ITGBL1	up	1.87288	8.51587	9.82276	5.16e-06	0.0328518	4.01429	7969861
HLA-DPA1	up	1.03865	12.2024	9.60384	6.19e-06	0.0328518	3.88483	8125556
EPB41L5	down	-0.797432	9.6913	-9.47337	6.91e-06	0.0328518	3.80559	8044882
FBLN5	up	1.49874	10.6767	9.15553	9.08e-06	0.0370125	3.60578	7980908
CTNNA3	down	-0.897907	5.94148	-8.73575	1.32e-05	0.0470462	3.32642	7933904
TGDS	down	-0.855819	7.31732	-8.3008	1.97e-05	0.0591583	3.01712	7972269
GPC3	up	2.71254	8.65739	7.78135	3.26e-05	0.0614926	2.61911	8175234
ENOSF1	down	-0.713459	9.55295	-7.71078	3.5e-05	0.0614926	2.5625	8021966
KLHDC2	down	-0.62117	10.2949	-7.70816	3.51e-05	0.0614926	2.56038	7974229
DLEU1	down	-0.612578	6.87314	-7.555	4.1e-05	0.0614926	2.43528	7969171
PRR15L	up	0.963894	6.26074	7.51449	4.27e-05	0.0614926	2.40169	8016387
MICU3	down	-0.68488	8.61087	-7.50602	4.31e-05	0.0614926	2.39463	8144742
FDPSP2	down	-0.84099	7.45856	-7.48372	4.41e-05	0.0614926	2.37603	8140420
PCSK5	up	0.764027	7.52885	7.23838	5.68e-05	0.0675907	2.16693	8155898
ADGRG1	up	0.902559	7.42601	7.1688	6.12e-05	0.0698242	2.10615	7996081
GNAI1	down	-0.593786	7.75827	-7.13	6.37e-05	0.0699575	2.07197	8133860
H2AFY2	up	0.900563	7.57653	7.0439	6.99e-05	0.0712102	1.99536	7928107
MFAP4	up	1.45637	9.34804	6.95503	7.69e-05	0.0731363	1.9152	8013341
KLF10	down	-0.715571	9.8378	-6.87839	8.36e-05	0.0733545	1.84516	8152215
ZBTB18	down	-0.567535	8.05663	-6.86458	8.48e-05	0.0733545	1.83246	7911038
SUSD2	up	0.556683	7.68649	6.81368	8.97e-05	0.0742916	1.78538	8071861
SLC25A13	down	-0.6234	11.1939	-6.77371	9.37e-05	0.0742916	1.74815	8141107
GAS2L3	up	1.04332	8.22407	6.74661	9.66e-05	0.074477	1.72277	7957850
ANTXR1	up	1.2031	8.96961	6.69863	0.000101842	0.0764777	1.67757	8042439
PPM1A	down	-0.548728	8.6502	-6.63329	0.000109538	0.0773534	1.61547	7974781
UPB1	down	-0.939979	10.6297	-6.51462	0.000125195	0.0809136	1.50107	8071907
SLCO2A1	up	1.14991	7.97438	6.49215	0.000128427	0.0809136	1.47916	8090823
SCARNA12	up	0.633167	10.5583	6.44563	0.000135412	0.0809136	1.43357	7960728
RUNDC3B	down	-0.987785	8.37281	-6.44375	0.000135704	0.0809136	1.43172	8133961
SMIM19	down	-0.575363	9.92006	-6.41161	0.000140784	0.0809136	1.40002	8146225
MTM1	down	-0.538455	8.57888	-6.35382	0.00015045	0.0809136	1.34262	8170428
ISLR	up	0.788792	8.2759	6.342	0.000152515	0.0809136	1.33082	7984813
HIST1H1A	down	-0.722073	7.37333	-6.31713	0.000156963	0.0809136	1.30591	8124380
STMN2	up	2.60408	7.33067	6.2967	0.000160721	0.0809136	1.28538	8147030
GPT2	down	-0.696534	9.55052	-6.27837	0.000164178	0.0809136	1.2669	7995362
CMYA5	down	-0.683437	6.29176	-6.27759	0.000164326	0.0809136	1.26612	8106556
FOLR2	up	0.877448	8.96538	6.26278	0.000167182	0.0809136	1.25114	7942372
FDPS	down	-1.13697	8.51979	-6.25214	0.000169265	0.0809136	1.24037	7905986
LHFPL6	up	0.832957	10.4378	6.24778	0.000170129	0.0809136	1.23594	7971150
TTC21B	down	-0.538987	7.90605	-6.15573	0.000189503	0.0851329	1.14192	8056426
ZNF57	up	0.503707	7.31043	6.146	0.000191687	0.0851329	1.13191	8024532
BMP10	down	-0.842255	7.31493	-6.14131	0.00019275	0.0851329	1.12707	8052747
TMEM97	down	-0.762351	10.3761	-6.13244	0.000194778	0.0851329	1.11792	8005839
SEPSECS	down	-0.604131	10.0677	-6.12043	0.00019756	0.0851329	1.10551	8099696
BGN	up	0.626827	11.7203	6.09972	0.000202463	0.0851329	1.08405	8170648
CLDN11	up	1.16611	8.74658	6.09803	0.000202868	0.0851329	1.0823	8083887
ASPA	down	-1.07113	7.97068	-6.06721	0.000210426	0.087025	1.05023	8003814
B3GNT2	down	-0.550719	7.4392	-6.03699	0.000218135	0.0889242	1.01865	8042211
MDN1	down	-0.819581	8.33288	-6.01545	0.00022382	0.0899567	0.996031	8128138
PLXDC2	up	0.72854	9.9421	5.97574	0.000234725	0.0918272	0.954162	7926545
CDH11	up	0.880685	7.3494	5.93986	0.000245078	0.0918272	0.916109	8001800
LRP10	up	0.605456	8.84088	5.93066	0.000247811	0.0918272	0.906323	7973352
EFEMP1	up	2.1516	9.53288	5.8843	0.000262105	0.0918272	0.856775	8052355
IGHA1	up	1.07025	11.0227	5.85956	0.0002701	0.0919577	0.830184	7981720
BACE2	up	0.897927	8.99731	5.85776	0.000270691	0.0919577	0.828248	8068671
ACAT2	down	-0.983207	9.16159	-5.77474	0.000299586	0.0975604	0.738279	8123137
PGM2	down	-0.764317	9.55601	-5.77285	0.000300282	0.0975604	0.736216	8094556
EVI5	down	-0.664637	8.46312	-5.76262	0.000304075	0.0975604	0.725057	7917707
KLF11	down	-0.537276	9.39393	-5.76208	0.000304278	0.0975604	0.724464	8040211
CYP3A5	down	-0.73014	11.9281	-5.73701	0.000313813	0.0987567	0.697015	8141328
GGT5	up	0.809815	9.33712	5.73124	0.00031605	0.0987567	0.69069	8074991
HSPB6	up	0.949095	7.99137	5.70554	0.00032624	0.0987567	0.662423	8036151
DPYSL2	up	0.700181	9.56413	5.7029	0.000327308	0.0987567	0.65951	8145470
SMIM14	down	-0.551707	11.1047	-5.68564	0.000334379	0.0987567	0.640451	8099912
SLITRK6	down	-0.868385	5.24185	-5.67883	0.000337212	0.0987567	0.632924	7972239
CHRDL1	up	0.912375	7.29236	5.6742	0.000339156	0.0987567	0.627794	8174513
FBXO32	up	0.633868	6.4614	5.60552	0.000369438	0.104379	0.55136	8152703
ATP6AP1	up	0.54518	10.051	5.59675	0.000373516	0.104497	0.541534	8170882
MIR99AHG	down	-0.790561	7.33603	-5.56944	0.000386517	0.105951	0.510884	8067932
PMP22	up	1.23593	9.92617	5.56356	0.00038938	0.105951	0.504268	8012896
BMPER	down	-0.909544	7.61249	-5.56259	0.000389854	0.105951	0.503177	8132250
COL1A1	up	0.726441	8.9649	5.54575	0.000398198	0.107198	0.484186	8016646
HTATSF1P2	up	0.898591	7.17842	5.53732	0.000402446	0.107329	0.474663	8123637
PAIP2B	down	-0.993755	8.69447	-5.52211	0.000410233	0.10786	0.457459	8052940
PLPP4	up	1.20472	7.6855	5.5037	0.000419883	0.108318	0.43657	7930980
RRAS	up	0.596122	9.89533	5.50097	0.000421338	0.108318	0.433462	8038407
TYROBP	up	0.792753	11.3119	5.46156	0.000442911	0.112847	0.388547	8036224
HLA-DPB1	up	0.946733	12.0736	5.4521	0.000448265	0.113201	0.377728	8118594
SOCS6	down	-0.608136	8.7749	-5.43797	0.000456393	0.114242	0.361542	8021707
ADCY3	up	0.795974	7.60212	5.41332	0.000470963	0.116864	0.333214	8050766
DTNA	up	1.18456	7.60782	5.40331	0.000477025	0.117348	0.321678	8020847
GSTP1	up	0.848613	9.85721	5.39192	0.000484024	0.117352	0.308532	7941936
TMPRSS3	up	1.31869	7.09906	5.37255	0.000496183	0.117352	0.286129	8070584
KLHL13	down	-0.610885	6.18628	-5.36235	0.000502717	0.117352	0.274308	8174654
CCDC3	up	0.960614	9.58813	5.3571	0.00050612	0.117352	0.268212	7932082
KLHDC1	down	-0.654531	7.96708	-5.35572	0.000507015	0.117352	0.266616	7974214
ALDH1L1	down	-0.889026	10.2717	-5.32005	0.000530837	0.118395	0.225085	8090314
HLF	down	-0.511713	10.6686	-5.2954	0.000548006	0.119373	0.196261	8008588
PODXL	up	0.665848	8.25144	5.26861	0.000567347	0.121742	0.164821	8142981
SLIT2	up	0.911716	7.39192	5.26853	0.000567413	0.121742	0.164716	8094301
LPAR1	up	0.935518	7.48904	5.18842	0.000629814	0.125717	0.0699557	8163257
BICC1	up	1.64256	7.80469	5.18727	0.00063076	0.125717	0.0685903	7927681
PTPN14	up	0.705386	7.74102	5.17666	0.000639587	0.125717	0.0559468	7924207
MMP2	up	1.19087	8.62802	5.17552	0.000640542	0.125717	0.0545899	7995681
NBEAL1	down	-0.517897	9.36299	-5.16376	0.000650494	0.125717	0.040557	8047596
UBE2L6	up	0.746534	9.08891	5.16313	0.000651028	0.125717	0.0398106	7948274
ITGA8	up	0.67341	5.68746	5.15859	0.000654923	0.125717	0.0343795	7932254
CD74	up	0.90406	11.7202	5.15684	0.000656431	0.125717	0.032286	8115147
SMOC2	up	1.06451	6.84738	5.15128	0.000661234	0.125793	0.0256463	8123446
PDGFRB	up	0.568949	8.17317	5.13444	0.00067604	0.126201	0.00547144	8115099
TPGS2	up	0.511852	8.90245	5.13274	0.000677554	0.126201	0.00343351	8022941
DBI	down	-0.695199	9.48293	-5.12715	0.000682554	0.126201	-0.00326763	8044804
PPP1R1A	down	-0.786488	9.65507	-5.12044	0.000688618	0.126201	-0.0113319	7963826
ARHGAP1	up	0.564167	9.85464	5.09876	0.000708605	0.126201	-0.0374288	7947681
SEZ6L2	up	0.569432	7.01766	5.06571	0.000740279	0.126201	-0.0773523	8000716
PLP2	up	1.11953	9.17181	5.06326	0.000742695	0.126201	-0.0803281	8167449
TGFB1	up	0.604251	8.32331	5.06315	0.000742795	0.126201	-0.080451	8037005
LUM	up	1.34876	10.0909	5.05796	0.000747932	0.126201	-0.0867486	7965403
EMP1	up	1.32578	9.56981	5.04702	0.000758877	0.126201	-0.100025	7954090
PDGFRA	up	1.08576	9.78514	5.04038	0.000765598	0.126201	-0.108087	8095080
FERMT2	down	-0.545469	10.2252	-5.02536	0.000781051	0.126201	-0.126362	7979204
CNTLN	down	-0.943939	8.74498	-5.02315	0.000783355	0.126201	-0.129057	8154449
EPHA3	up	1.14907	8.83136	5.02214	0.000784411	0.126201	-0.130289	8081081
SRPX	up	1.00871	9.42946	5.0212	0.000785387	0.126201	-0.131427	8172043
WFDC2	up	0.731156	7.08312	5.01098	0.000796158	0.126201	-0.143891	8063000
EBP	down	-0.723955	10.1961	-5.00105	0.000806786	0.126201	-0.15603	8167305
RAP1GAP	up	0.567719	7.33242	4.98815	0.000820809	0.126201	-0.17181	7913385
TLR5	up	0.723749	7.1606	4.98409	0.00082528	0.126201	-0.176785	7924499
PLCXD3	up	0.906421	6.55602	4.98327	0.000826182	0.126201	-0.177786	8111887
TCTN2	up	0.611171	7.12957	4.97473	0.000835678	0.126201	-0.188257	7959638
WASF3	up	0.739786	8.03557	4.96824	0.000842972	0.126201	-0.196221	7968212
OLFML1	up	0.919512	7.95622	4.96817	0.000843051	0.126201	-0.196307	7938225
NALCN	up	0.711341	6.62982	4.96187	0.000850195	0.126201	-0.204041	7972601
THBS2	up	1.14068	8.98669	4.96067	0.00085157	0.126201	-0.205523	8130867
CLDN14	down	-0.602339	8.14863	-4.95487	0.000858216	0.126201	-0.212651	8070233
TMED6	down	-0.980671	6.39461	-4.94963	0.00086428	0.126201	-0.219108	8002283
EPB41L4A	up	0.711739	8.17311	4.94482	0.000869877	0.126201	-0.225028	8113512
GXYLT2	up	0.770795	6.06986	4.9378	0.000878119	0.126201	-0.233679	8080964
SLAMF8	up	0.995597	7.83957	4.92029	0.000899055	0.126201	-0.255303	7906486
TEX30	down	-0.579092	7.81572	-4.91996	0.000899451	0.126201	-0.255707	7972674
APH1B	up	0.725343	6.92087	4.91304	0.000907871	0.126201	-0.264262	7984124
COL1A2	up	0.753165	8.86882	4.91099	0.000910385	0.126201	-0.266801	8134263
MOXD1	up	1.89554	7.22019	4.91089	0.000910508	0.126201	-0.266925	8129573
NAB1	down	-0.812508	7.72795	-4.90566	0.000916956	0.126201	-0.273405	8047086
SUGCT	down	-0.626375	8.77343	-4.8977	0.000926858	0.126201	-0.283272	8132439
HTRA1	up	0.665447	9.75055	4.89392	0.0009316	0.126201	-0.28796	7931097
LRP6	down	-0.573042	10.17	-4.8898	0.000936805	0.126201	-0.29308	7961339
CAPG	up	0.57832	7.00752	4.88571	0.000941994	0.126201	-0.298155	8053417
ISYNA1	up	0.587781	7.76215	4.87205	0.000959564	0.127954	-0.315143	8035465
ZFP1	down	-1.35673	8.45789	-4.86223	0.000972409	0.129064	-0.327371	7997257
GRB14	down	-0.723815	9.3207	-4.85761	0.000978519	0.129273	-0.333132	8056327
NIPAL2	up	0.545315	9.88337	4.85067	0.000987766	0.129298	-0.341785	8151952
DNAJC12	down	-0.789747	8.55435	-4.84449	0.00099609	0.129343	-0.349506	7933933
DAGLA	up	0.509583	6.8099	4.84369	0.000997175	0.129343	-0.350509	7940508
PTPRD	down	-0.565043	7.83854	-4.82414	0.00102403	0.129763	-0.374974	8160040
S100A11	up	0.89999	10.3711	4.81826	0.00103225	0.129763	-0.382334	7920128
MSN	up	0.710733	10.6575	4.78181	0.00108488	0.133672	-0.428158	8167965
CPED1	down	-0.614127	9.34577	-4.78054	0.00108676	0.133672	-0.42976	8135734
AKAP6	down	-0.632169	7.3646	-4.77736	0.00109151	0.133679	-0.433775	7973850
CYP2C18	down	-0.558527	11.5335	-4.75883	0.00111955	0.134712	-0.457171	7929466
LGALS3	up	1.34339	7.73626	4.74793	0.00113639	0.134713	-0.470956	7974461
SMPDL3A	down	-0.760637	9.25458	-4.72704	0.00116947	0.134904	-0.497443	8121794
COL4A1	up	0.698901	8.06488	4.72544	0.00117205	0.134904	-0.499476	7972750
MFGE8	up	0.712349	8.13521	4.72521	0.00117242	0.134904	-0.499772	7991234
LARP1B	down	-0.520623	9.1038	-4.71815	0.00118386	0.135673	-0.508741	8097388
HIST1H3I	up	0.703049	8.94516	4.70947	0.00119809	0.136754	-0.519778	8124531
HK1	up	0.517845	6.80218	4.70024	0.00121342	0.137372	-0.531533	7928019
PTP4A3	up	0.614451	7.79017	4.69746	0.00121808	0.137372	-0.535076	8148501
SNORA70F	down	-0.970687	5.96669	-4.69205	0.00122721	0.137372	-0.541976	8056359
METTL24	up	1.10946	6.17434	4.67887	0.00124975	0.137372	-0.558804	8128837
ZYX	up	0.694958	9.3567	4.66729	0.00126991	0.137372	-0.573611	8136918
ITM2C	up	0.5167	10.0027	4.66441	0.00127499	0.137372	-0.577301	8048995
JCHAIN	up	1.21871	11.1234	4.65409	0.00129334	0.137372	-0.590526	8100827
DHRS2	down	-0.52181	7.18032	-4.63866	0.00132131	0.137372	-0.610336	7973433
SPP1	up	1.57553	9.06626	4.62831	0.00134043	0.137372	-0.623637	8096301
SLC34A2	up	0.626681	6.7949	4.62512	0.0013464	0.137372	-0.627752	8094441
NEO1	up	0.565195	9.20939	4.62027	0.00135549	0.137372	-0.633988	7984704
SERPINH1	up	0.508813	9.23431	4.62017	0.00135568	0.137372	-0.634118	7942596
SHISA3	up	0.665393	6.62013	4.61827	0.00135927	0.137372	-0.636569	8094870
SLIT3	up	0.670247	7.44346	4.61693	0.00136181	0.137372	-0.638296	8115691
TUSC3	up	0.67309	8.841	4.60596	0.00138275	0.137372	-0.652439	8144726
NTN4	down	-0.602687	8.94133	-4.60435	0.00138587	0.137372	-0.654525	7965573
FANCC	down	-0.835492	8.14333	-4.60357	0.00138736	0.137372	-0.655523	8162514
IFRD1	down	-0.594698	7.95059	-4.60247	0.00138949	0.137372	-0.656945	8135514
FKBP10	up	0.546857	8.06184	4.59283	0.00140828	0.137372	-0.669398	8007154
GSTZ1	down	-0.647971	8.04492	-4.58936	0.00141511	0.137372	-0.673887	7975956
ETFRF1	down	-0.628853	10.5057	-4.58902	0.00141579	0.137372	-0.674328	7954460
CCL21	up	1.99321	10.2493	4.58871	0.0014164	0.137372	-0.674729	8160889
FBXO21	down	-0.601855	9.25889	-4.58856	0.00141671	0.137372	-0.674928	7966760
HMGCL	down	-0.528235	10.0116	-4.58683	0.00142012	0.137372	-0.677164	7913682
SELENOM	up	0.611339	8.6093	4.58335	0.00142705	0.137575	-0.681673	8075462
RASSF4	up	0.737611	8.21463	4.57204	0.00144976	0.137901	-0.69632	7927186
SNAI2	up	1.45449	10.0898	4.56314	0.00146792	0.138104	-0.707868	8150698
LOC399975	down	-0.771471	6.12517	-4.55387	0.00148709	0.138104	-0.719908	7952673
CROT	down	-0.743163	8.80521	-4.55119	0.00149266	0.138104	-0.723381	8133938
CENPV	down	-0.708935	8.6083	-4.54892	0.00149743	0.138104	-0.726342	8013015
NPNT	up	1.28875	8.23024	4.53244	0.00153242	0.138104	-0.747786	8096704
C21orf91	down	-1.00417	6.99779	-4.52935	0.00153908	0.138104	-0.751817	8069574
ADAMTSL2	up	0.63143	8.80481	4.5084	0.00158506	0.138681	-0.779161	8159086
PRELP	up	0.867503	9.09793	4.50707	0.00158803	0.138681	-0.780903	7908924
CYP51A1	down	-0.886616	10.3472	-4.50632	0.0015897	0.138681	-0.781881	8140864
TSPAN15	up	0.809451	8.65539	4.50289	0.00159741	0.138681	-0.786373	7928046
HLA-DMA	up	0.656093	10.2353	4.50196	0.0015995	0.138681	-0.787588	8125537
CDC14B	down	-0.55533	8.18192	-4.48661	0.00163446	0.140485	-0.80769	8162610
TAPT1	down	-0.541055	9.55428	-4.46346	0.00168874	0.140831	-0.838078	8099506
CSRNP1	down	-0.567336	8.27938	-4.45979	0.00169753	0.140831	-0.842907	8086330
RHNO1	up	0.559557	7.98376	4.45906	0.00169928	0.140831	-0.843866	7953130
KDELR3	up	0.644026	8.94151	4.45824	0.00170126	0.140831	-0.844951	8073015
NFASC	up	0.642563	7.63527	4.45654	0.00170536	0.140831	-0.847188	7909027
GCNT2	down	-0.733687	7.67132	-4.45531	0.00170832	0.140831	-0.848801	8116835
AKR1B1	up	0.69858	9.49468	4.44997	0.00172129	0.140831	-0.855839	8143054
SPINT1	up	0.715927	7.76308	4.44817	0.00172568	0.140831	-0.858212	7982829
PRKAA2	up	1.31748	7.75351	4.44714	0.0017282	0.140831	-0.859571	7901720
LDOC1	up	0.696916	7.6325	4.44535	0.00173257	0.140831	-0.861922	8175539
UPP2	up	2.44617	9.27652	4.43595	0.00175579	0.140831	-0.874313	8045848
GSAP	down	-0.525859	8.58606	-4.43503	0.00175809	0.140831	-0.87553	8140468
ECM2	down	-0.60203	8.37516	-4.43172	0.00176636	0.140831	-0.879901	8162404
ABHD10	down	-0.601515	8.7183	-4.42581	0.00178123	0.140831	-0.887708	8081612
PDK3	down	-0.619627	8.40909	-4.42514	0.00178294	0.140831	-0.888599	8166511
LDLR	down	-0.677787	10.999	-4.42425	0.00178519	0.140831	-0.889774	8025828
LIPH	up	0.936887	6.0068	4.42373	0.00178651	0.140831	-0.890463	8092541
ANK3	up	0.632049	8.71549	4.41973	0.00179667	0.140831	-0.895749	7933772
SCML1	down	-0.520966	9.33433	-4.4161	0.00180594	0.140831	-0.90054	8166278
GPX3	up	0.61396	12.1429	4.39544	0.00185977	0.143822	-0.927907	8109333
EHF	up	1.37242	7.68331	4.38277	0.00189364	0.145467	-0.944727	7939314
IGFBP7	up	0.752133	11.9494	4.37852	0.00190516	0.145467	-0.950382	8100541
C7	up	1.0624	11.6225	4.37702	0.00190922	0.145467	-0.952368	8105084
LAIR1	up	0.894245	7.87325	4.37614	0.00191163	0.145467	-0.953543	8039257
COL4A2	up	0.580454	8.19552	4.3668	0.00193726	0.145746	-0.965961	7970033
GOLM1	up	0.901799	9.30866	4.36318	0.0019473	0.145746	-0.970783	8162117
ADGRG6	down	-0.57252	10.8444	-4.35883	0.00195945	0.145746	-0.976582	8122365
THY1	up	1.11297	7.38433	4.35816	0.00196133	0.145746	-0.977481	7952268
MUT	down	-0.53918	11.4493	-4.35625	0.00196667	0.145746	-0.980016	8126860
ENPP1	down	-0.560047	11.4639	-4.35616	0.00196694	0.145746	-0.980145	8122099
F13A1	up	1.86395	8.04825	4.35608	0.00196716	0.145746	-0.980249	8123744
FOXP2	down	-1.4535	6.75533	-4.35384	0.00197345	0.145746	-0.983227	8135544
PTGIS	up	0.874729	9.03675	4.35354	0.00197431	0.145746	-0.983632	8066925
ANXA5	up	0.78174	11.2665	4.35115	0.00198106	0.145746	-0.986816	8102619
SPECC1	up	0.584716	7.54632	4.35087	0.00198187	0.145746	-0.987197	8005661
RASL11B	up	0.585121	6.22786	4.3376	0.00201985	0.146663	-1.00491	8095043
AQP1	up	1.42993	9.05167	4.32674	0.00205151	0.148341	-1.01942	8132118
WDR72	down	-1.364	9.03587	-4.32611	0.00205336	0.148341	-1.02027	7988990
DCN	up	0.608447	11.378	4.32251	0.00206398	0.148357	-1.02508	7965410
ST14	up	0.847177	8.15955	4.31944	0.00207309	0.148638	-1.0292	7945204
RMND5A	down	-0.711493	9.79505	-4.31677	0.00208106	0.148835	-1.03277	8043310
AEBP1	up	1.05811	8.93938	4.31107	0.00209815	0.149588	-1.04041	8132557
DMGDH	down	-0.77646	10.8473	-4.30767	0.00210842	0.149666	-1.04497	8112822
LRRC1	up	1.00178	7.01987	4.30035	0.00213071	0.149943	-1.05479	8120279
CD68	up	0.601933	11.2862	4.29664	0.0021421	0.149943	-1.05977	8004510
ATP13A3	down	-0.509453	11.2095	-4.28952	0.00216413	0.149943	-1.06933	8092849
FBN1	up	0.869504	8.3425	4.28791	0.00216916	0.149943	-1.0715	7988467
SLC22A15	up	0.923071	6.72235	4.28385	0.00218185	0.150027	-1.07695	7904226
NPY1R	down	-1.27306	7.62887	-4.27684	0.00220399	0.150803	-1.08639	8103494
FMOD	up	0.798239	7.95612	4.27527	0.00220898	0.150803	-1.0885	7923578
STXBP1	up	0.53764	8.50633	4.27056	0.00222402	0.151467	-1.09484	8158059
POLR3B	down	-0.542169	8.15926	-4.26771	0.00223318	0.151526	-1.09868	7958275
ITGA6	up	0.872313	8.68584	4.26539	0.00224068	0.151526	-1.10182	8046380
LAMA4	up	0.571153	7.30376	4.26243	0.00225026	0.151526	-1.10581	8128991
THNSL1	down	-0.837175	8.12657	-4.25943	0.00226001	0.151526	-1.10985	7926708
CCL19	up	1.68016	9.04846	4.25842	0.00226331	0.151526	-1.11121	8160879
LRRC7	up	0.660307	6.15987	4.25497	0.00227461	0.151526	-1.11587	7902235
LCN2	up	1.11612	7.52804	4.2454	0.00230628	0.152307	-1.1288	8158167
IGH	up	1.11009	11.4594	4.24396	0.00231107	0.152307	-1.13074	7981737
SLC35F6	up	0.529916	9.0214	4.23961	0.00232567	0.15286	-1.13663	8040698
FBXL4	down	-0.52497	9.09055	-4.23542	0.00233977	0.15286	-1.14228	8128356
ABCC2	down	-0.53826	11.5631	-4.23013	0.00235776	0.15286	-1.14945	7929779
PPT1	up	0.715851	9.89763	4.22933	0.00236048	0.15286	-1.15053	7915286
PARM1	up	0.778069	6.96406	4.22893	0.00236185	0.15286	-1.15107	8095751
SOD3	up	0.603621	7.16611	4.22751	0.00236673	0.15286	-1.153	8094372
PODN	up	1.03554	8.78835	4.22723	0.00236768	0.15286	-1.15337	7901535
AMPD1	up	0.773417	5.71897	4.22321	0.00238152	0.153406	-1.15883	7918794
EXPH5	down	-1.46236	7.96706	-4.20864	0.00243231	0.155974	-1.17858	7951545
ZRANB1	down	-0.637976	9.78584	-4.19343	0.00248662	0.156822	-1.19924	7931226
PAQR5	up	0.542168	6.42373	4.19321	0.00248742	0.156822	-1.19955	7984524
AKAP5	down	-0.747706	5.90914	-4.18652	0.00251169	0.156822	-1.20864	7975066
MTERF2	down	-0.600919	6.40004	-4.18063	0.00253331	0.156822	-1.21666	7966046
LGR5	down	-1.04939	6.45235	-4.16002	0.00261046	0.157265	-1.24476	7957140
LRRK2	down	-0.940069	7.50494	-4.1594	0.00261281	0.157265	-1.2456	7954810
CD34	up	0.723799	8.01105	4.15607	0.00262552	0.157265	-1.25015	7923978
TCIM	down	-1.00251	8.48709	-4.15527	0.00262858	0.157265	-1.25124	8146115
SNORA23	up	0.742217	10.5066	4.15276	0.00263823	0.157265	-1.25468	7938329
KRT23	up	2.8686	8.31843	4.14919	0.002652	0.157265	-1.25956	8015133
RNASE1	up	0.68149	10.4405	4.14784	0.00265723	0.157265	-1.2614	7977615
GPR34	up	0.976103	6.89545	4.14444	0.00267046	0.157265	-1.26605	8166906
TBX15	down	-0.760888	7.27222	-4.13276	0.0027164	0.157265	-1.28204	7919028
HHIP	down	-0.543265	8.75567	-4.13013	0.00272687	0.157265	-1.28564	8097628
C1orf198	up	1.02202	9.03103	4.12773	0.00273645	0.157265	-1.28893	7924996
CREB3L3	up	0.759757	10.2679	4.12578	0.00274424	0.157265	-1.2916	8024754
FAT1	up	0.778816	9.51024	4.12369	0.00275264	0.157265	-1.29446	8104079
PTPRB	down	-0.512346	9.02151	-4.11845	0.00277384	0.157265	-1.30166	7964872
LAMB1	up	1.05451	9.52391	4.11783	0.00277633	0.157265	-1.3025	8142194
VWF	up	1.33206	7.56474	4.11752	0.0027776	0.157265	-1.30293	7960464
PIK3C2G	down	-0.78211	9.19261	-4.11162	0.00280168	0.157313	-1.31102	7954208
RUNX1T1	up	0.502193	6.5188	4.10688	0.0028212	0.157313	-1.31753	8151768
RND3	down	-0.631912	10.0504	-4.1062	0.002824	0.157313	-1.31846	8055688
GCFC2	down	-0.580797	8.43529	-4.10534	0.00282757	0.157313	-1.31965	8053288
WRB	down	-0.525869	9.32135	-4.1024	0.00283977	0.157313	-1.32369	8068612
ENG	up	0.506287	10.2066	4.10054	0.00284753	0.157313	-1.32624	8164269
PLVAP	up	0.668406	8.06681	4.09819	0.00285737	0.157313	-1.32948	8035297
GET4	down	-0.665955	8.03077	-4.09784	0.00285884	0.157313	-1.32996	8131044
LAPTM5	up	0.741553	11.07	4.0946	0.00287243	0.157313	-1.33441	7914270
ADAMTS2	up	0.557264	8.59869	4.08556	0.00291079	0.157313	-1.34685	8116272
CSTF3	down	-0.823189	8.13849	-4.07849	0.00294119	0.157313	-1.3566	7947396
ENPP5	up	1.25641	6.2137	4.076	0.00295197	0.157313	-1.36004	8126750
CMBL	down	-0.773544	10.647	-4.07128	0.00297251	0.157665	-1.36654	8110971
FAM126B	down	-0.56102	9.15865	-4.06987	0.00297866	0.157698	-1.36848	8058182
HIBCH	down	-0.854111	9.44629	-4.06123	0.00301675	0.158731	-1.38041	8057719
MAML2	up	0.80394	8.40763	4.05603	0.00303993	0.158731	-1.38759	7951133
PANK1	down	-0.634956	9.6681	-4.0536	0.00305081	0.158731	-1.39095	7934945
SRPX2	up	1.02211	7.95672	4.05355	0.00305105	0.158731	-1.39102	8168749
MPP5	down	-0.502266	8.28484	-4.05075	0.00306368	0.158731	-1.3949	7975203
CDH13	up	0.708935	7.1479	4.04974	0.00306823	0.158731	-1.39629	7997504
GAS2	down	-1.12265	9.01808	-4.04774	0.00307729	0.158731	-1.39906	7938989
ITGA2	up	1.16504	6.82095	4.04739	0.00307885	0.158731	-1.39953	8105267
APOBEC3C	up	0.659586	8.42603	4.04136	0.00310635	0.158731	-1.40788	8073068
PACS1	up	0.728357	8.07938	4.04069	0.00310942	0.158731	-1.40881	7941537
LYZ	up	1.34797	11.8018	4.03943	0.00311518	0.158741	-1.41055	7957023
KRT7	up	1.31155	8.52598	4.03661	0.00312815	0.158834	-1.41445	7955613
DPT	up	1.60284	9.16808	4.03538	0.00313387	0.158835	-1.41616	7922130
PCDHB15	up	0.544917	6.42128	4.02127	0.00319979	0.160473	-1.43572	8108753
KLF12	down	-0.704446	9.20848	-4.01971	0.00320719	0.160562	-1.43789	7972003
CRIP2	up	0.557044	8.70817	4.01351	0.00323671	0.161756	-1.44649	7977397
RORC	down	-0.646596	9.49879	-4.00701	0.00326797	0.162748	-1.45552	7920082
EPB41L2	up	0.542787	8.78208	3.99868	0.00330846	0.16348	-1.46709	8129497
FRRS1	down	-0.63096	10.7426	-3.99717	0.00331588	0.16348	-1.46919	7917954
GLT8D2	up	0.906572	7.47768	3.9959	0.00332211	0.16348	-1.47096	7965941
B3GNT3	up	0.568778	7.4407	3.99384	0.00333225	0.16348	-1.47382	8026861
CYP2C19	down	-1.2509	10.6594	-3.98624	0.00337	0.16348	-1.48441	7929478
FAM185A	down	-0.650779	8.8615	-3.9859	0.0033717	0.16348	-1.48488	8135211
OVGP1	down	-0.629891	7.41409	-3.98471	0.00337766	0.16348	-1.48654	7918504
FAM221A	down	-0.500192	7.57876	-3.98279	0.00338725	0.16348	-1.48921	8131881
TMEM92	up	0.595605	8.16797	3.97243	0.00343973	0.16374	-1.50366	8008289
RTTN	down	-0.700826	7.265	-3.97157	0.00344409	0.16374	-1.50485	8023766
MMAB	down	-0.740183	9.40823	-3.96899	0.00345732	0.16374	-1.50845	7966213
DIRAS2	up	0.587291	6.64673	3.96868	0.00345892	0.16374	-1.50889	8162254
SCG5	down	-0.591801	5.67955	-3.96216	0.00349255	0.164058	-1.51798	7982366
CA2	down	-0.603089	10.4002	-3.95491	0.00353037	0.164414	-1.52811	8147132
TRIM55	down	-1.45602	6.75114	-3.95468	0.00353158	0.164414	-1.52843	8146669
PIK3R4	down	-0.564045	9.40837	-3.94906	0.00356121	0.164414	-1.53629	8090639
F3	up	0.768573	7.06438	3.94766	0.00356861	0.164414	-1.53824	7917875
SNAP25	up	0.705951	6.86696	3.94637	0.0035755	0.164414	-1.54006	8060963
CXCL2	down	-1.00934	10.3174	-3.94482	0.00358373	0.164414	-1.54222	8100994
LGALS9	up	0.784243	6.03139	3.94222	0.00359762	0.164635	-1.54585	8005809
ALDH8A1	down	-0.618523	9.88836	-3.94158	0.00360104	0.164635	-1.54675	8129695
ZMYND12	down	-0.547027	6.39623	-3.94068	0.00360586	0.164635	-1.54801	7915425
MYCT1	down	-0.606312	7.87183	-3.93303	0.00364718	0.165889	-1.55872	8122860
EFEMP2	up	0.524325	7.96113	3.93001	0.00366364	0.165946	-1.56296	7949503
ADGRA2	up	0.55509	8.18931	3.92629	0.00368401	0.166077	-1.56817	8145865
CCDC102B	up	0.616523	6.84756	3.92347	0.00369949	0.166325	-1.57212	8021685
COL6A3	up	0.727897	8.53456	3.92106	0.00371281	0.166325	-1.5755	8059905
ALDH5A1	down	-0.574389	10.0365	-3.91152	0.003766	0.167503	-1.58888	8117207
ACSS2	down	-1.05417	9.90457	-3.90693	0.00379194	0.167503	-1.59534	8062041
RAB3B	up	0.637587	5.90817	3.89239	0.00387517	0.169731	-1.61577	7916112
LBR	down	-0.559743	9.58693	-3.89189	0.00387807	0.169731	-1.61648	7924603
IGKV2-24	up	1.53091	9.39774	3.8773	0.00396367	0.171099	-1.63703	8043443
MPDZ	down	-0.511259	10.3487	-3.87318	0.00398817	0.171099	-1.64283	8160088
CATSPER2P1	down	-0.722807	6.87751	-3.87117	0.00400017	0.171099	-1.64565	7988208
DCDC2	up	1.23489	7.92131	3.86657	0.00402783	0.171374	-1.65214	8124196
PKM	up	0.712813	8.39971	3.86443	0.00404081	0.171374	-1.65517	7990151
CNKSR2	down	-0.582016	6.47627	-3.85593	0.00409261	0.172399	-1.66716	8166355
SIRT1	down	-0.506631	8.80608	-3.85562	0.00409449	0.172399	-1.6676	7927814
HMGCR	down	-0.828416	9.26508	-3.85458	0.00410093	0.172399	-1.66908	8106280
MAP1B	up	1.17817	7.93551	3.84414	0.00416567	0.173542	-1.68383	8106098
COL3A1	up	0.550062	9.11414	3.84066	0.00418751	0.173542	-1.68875	8046922
VIM	up	0.82175	10.6017	3.84024	0.00419016	0.173542	-1.68935	7926368
DPYSL3	up	0.934476	7.64357	3.83753	0.0042072	0.173573	-1.69317	8114920
LTBP2	up	0.686305	7.79939	3.83115	0.00424778	0.173573	-1.70221	7980152
PKDCC	up	0.598696	7.98463	3.83111	0.00424798	0.173573	-1.70225	8041582
WASF2	up	0.554561	8.32897	3.82982	0.00425626	0.173573	-1.70409	7914094
EFNA4	up	0.508706	7.71019	3.82046	0.00431657	0.174019	-1.71734	7905909
CMKLR1	up	0.676409	8.13634	3.78685	0.00454087	0.178585	-1.76507	7966089
IGKC	up	0.533338	7.17183	3.78137	0.00457854	0.178977	-1.77286	8043426
EBPL	down	-0.631361	10.2695	-3.78043	0.00458507	0.178987	-1.7742	7971615
MARC2	down	-0.610186	10.3335	-3.77548	0.0046195	0.179781	-1.78125	7909866
CSF1R	up	0.663223	8.73223	3.77229	0.00464181	0.179781	-1.78579	8115076
DCK	up	0.568016	7.27674	3.75315	0.00477816	0.182285	-1.81308	8095574
RALGPS2	down	-0.500445	9.40129	-3.74648	0.00482664	0.18299	-1.8226	7907657
ALDH7A1	down	-0.560487	10.6967	-3.74497	0.00483765	0.18299	-1.82475	8113773
ENPP2	up	1.77816	9.88777	3.74461	0.0048403	0.18299	-1.82527	8152522
ABI3BP	up	0.717475	9.06752	3.7406	0.00486977	0.183146	-1.83099	8089145
PHLDB2	down	-0.580326	9.08037	-3.73282	0.00492758	0.183448	-1.84212	8081590
KLF9	down	-0.550525	9.9922	-3.73267	0.00492871	0.183448	-1.84233	8161648
REL	down	-0.578592	9.34179	-3.73082	0.00494251	0.183448	-1.84497	8042144
GPC4	up	0.594895	6.04752	3.73044	0.00494536	0.183448	-1.84551	8175217
C1QB	up	0.756757	10.8588	3.72904	0.00495593	0.183448	-1.84753	7898805
EPCAM	up	2.05296	8.09796	3.72811	0.00496291	0.183448	-1.84885	8041853
LGALS3BP	up	1.23223	10.1378	3.72488	0.00498725	0.183871	-1.85347	8018975
ABCA8	down	-0.655629	9.95467	-3.72127	0.00501466	0.184168	-1.85864	8017885
ZADH2	down	-0.561967	9.22276	-3.71945	0.00502857	0.184198	-1.86125	8023871
ACADSB	down	-0.777	11.3405	-3.71794	0.00504007	0.184198	-1.8634	7931168
ADH6	down	-0.63144	12.0433	-3.71778	0.0050413	0.184198	-1.86363	8101862
ZBTB38	up	0.619033	10.9687	3.71544	0.00505925	0.18452	-1.86698	8083090
KCTD12	up	0.65074	8.78824	3.71176	0.0050876	0.185144	-1.87225	7972055
ALDOA	up	0.501719	8.91431	3.71085	0.00509464	0.185144	-1.87356	7994737
HIST1H2AG	up	0.601495	6.88834	3.70857	0.0051123	0.18523	-1.87682	8117535
FAM162A	down	-0.545659	8.82124	-3.706	0.00513236	0.185389	-1.88052	8082066
MCAM	up	0.594601	7.64622	3.6986	0.0051904	0.186303	-1.89112	7952205
TMOD2	up	0.692217	7.39367	3.69766	0.00519784	0.186303	-1.89247	7983734
TAGLN2	up	0.618965	9.76294	3.68859	0.00527008	0.186644	-1.9055	7921487
LAMA2	up	1.04467	8.54953	3.68458	0.00530237	0.186644	-1.91126	8121949
ATP2B4	up	0.640799	9.24702	3.68399	0.00530712	0.186644	-1.9121	7908940
GREB1L	down	-0.623489	6.95381	-3.68255	0.00531876	0.186644	-1.91417	8020384
GBE1	down	-0.916557	9.84248	-3.68196	0.00532352	0.186644	-1.91501	8088958
RHBDF1	up	0.502493	7.50817	3.67386	0.00538966	0.187179	-1.92666	7998136
GPCPD1	down	-0.610815	8.99961	-3.66709	0.00544553	0.187297	-1.93639	8064868
KCNN2	down	-1.50603	7.5555	-3.66298	0.00547977	0.187654	-1.94231	8107408
ADH5	down	-0.505806	9.97457	-3.66271	0.00548205	0.187654	-1.9427	8101844
FAM214A	down	-0.536329	9.65217	-3.6569	0.00553089	0.187654	-1.95107	7988970
GPR146	down	-0.510844	8.21938	-3.65612	0.00553745	0.187654	-1.95219	8131067
CFL2	down	-0.744896	10.2948	-3.64433	0.00563807	0.188395	-1.96918	7978586
AIF1	up	0.534621	8.05954	3.64269	0.00565222	0.188395	-1.97154	8118158
SERINC2	up	0.553747	10.9379	3.64203	0.00565792	0.188395	-1.9725	7899615
N4BP2	down	-0.520585	8.11014	-3.63474	0.00572128	0.189396	-1.98301	8094719
CHN2	down	-0.504713	10.5647	-3.62858	0.00577549	0.189796	-1.99191	8132013
TIMP1	up	0.81606	12.5012	3.62494	0.00580769	0.190362	-1.99715	8167185
FBLN1	up	0.767365	8.39768	3.62045	0.00584779	0.190555	-2.00365	8073775
MAP2K6	down	-1.17622	6.79604	-3.61694	0.00587926	0.190555	-2.00871	8009476
SEM1	down	-0.518693	5.86408	-3.61679	0.00588059	0.190555	-2.00893	8141127
CD24	up	1.15022	8.432	3.61548	0.00589247	0.190555	-2.01083	8177222
RASSF3	up	0.588795	7.00082	3.61269	0.00591763	0.190619	-2.01485	7956819
IDI1	down	-0.635839	10.164	-3.61194	0.00592447	0.190619	-2.01594	7931754
CLDN10	up	0.81675	7.78207	3.60882	0.00595286	0.191296	-2.02046	7969640
ST3GAL6	down	-0.680709	10.1387	-3.59773	0.00605492	0.19392	-2.0365	8081219
ESRP1	up	0.837259	6.26052	3.59318	0.00609735	0.194579	-2.0431	8147351
KCNAB2	up	0.563323	8.19124	3.5916	0.00611215	0.194587	-2.04538	7897236
TPT1	down	-0.586727	7.38085	-3.57055	0.00631293	0.196781	-2.0759	7971373
SLC28A3	up	0.668473	5.99413	3.56702	0.00634729	0.197305	-2.08102	8162059
KCNJ3	down	-0.736929	6.65311	-3.56233	0.00639323	0.197617	-2.08783	8045795
CSGALNACT1	up	0.619709	6.93576	3.56012	0.00641501	0.197617	-2.09104	8149574
GPNMB	up	1.31051	10.3922	3.55985	0.00641775	0.197617	-2.09145	8131844
AOX1	down	-0.544947	12.2444	-3.55697	0.00644623	0.198088	-2.09563	8047300
LGR4	down	-0.591498	10.4816	-3.55671	0.00644881	0.198088	-2.09601	7947199
SVBP	up	0.907317	7.5493	3.5496	0.0065198	0.198903	-2.10634	7915468
ALS2	down	-0.520654	8.22521	-3.54916	0.00652416	0.198903	-2.10697	8058295
FLJ42393	down	-0.632811	7.67285	-3.5233	0.00678951	0.201805	-2.14462	8084739
NTF3	down	-0.57436	6.7123	-3.51697	0.00685617	0.202744	-2.15385	7953284
IGSF9B	up	0.714507	6.14572	3.51296	0.0068987	0.20295	-2.15969	7952810
QDPR	down	-0.683679	9.63247	-3.50981	0.00693232	0.203467	-2.16428	8099541
ABCA5	down	-0.605375	9.26957	-3.50961	0.0069345	0.203467	-2.16458	8018038
CLSTN2	up	0.77967	7.51619	3.50721	0.0069602	0.203608	-2.16807	8083034
GCLM	down	-0.675789	8.65725	-3.5048	0.00698626	0.203608	-2.1716	7917779
GSN	up	0.730649	9.40931	3.50356	0.00699957	0.203608	-2.1734	8157582
IGKV1D-8	up	0.589498	6.21878	3.5024	0.00701213	0.203766	-2.17509	8043478
SORD	down	-0.528987	11.9536	-3.49881	0.00705121	0.203917	-2.18034	7983393
PDGFA	up	0.589256	8.04397	3.49815	0.00705842	0.203917	-2.1813	8137670
POSTN	down	-1.29248	7.45824	-3.49621	0.00707959	0.203917	-2.18413	7971077
LPL	up	0.53516	6.41629	3.49562	0.00708607	0.203917	-2.185	8144917
RRM1	down	-0.524381	8.39095	-3.49537	0.00708877	0.203917	-2.18536	7937915
CARD6	up	0.619959	5.78484	3.49328	0.00711172	0.204134	-2.18841	8105077
FCGR2A	up	0.962505	7.41026	3.48016	0.00725765	0.205925	-2.20759	7906757
KDM7A	down	-0.506667	8.97356	-3.47944	0.00726571	0.205925	-2.20864	8143341
HECW2	down	-0.70522	7.27257	-3.47893	0.00727143	0.205925	-2.20939	8057898
LGSN	down	-0.782039	5.70056	-3.47665	0.00729721	0.205925	-2.21273	8127380
CACNA1C	up	0.602066	6.74601	3.47631	0.00730105	0.205925	-2.21323	7953040
SLC44A3	up	1.16171	8.28314	3.47487	0.00731736	0.205925	-2.21533	7903144
ACVR1C	down	-0.656631	7.75153	-3.47273	0.00734165	0.205999	-2.21846	8055992
NFKBIZ	down	-0.902033	9.351	-3.47106	0.00736058	0.206009	-2.2209	8081386
SULF1	up	0.68696	7.54781	3.4708	0.00736364	0.206009	-2.22129	8146863
KPNA2	up	0.763711	9.15543	3.4675	0.00740129	0.206455	-2.22611	8009417
ORC2	down	-0.748025	8.35368	-3.46216	0.0074628	0.207562	-2.23392	8058161
FCER1G	up	0.794615	9.67502	3.45872	0.00750274	0.20768	-2.23896	7906720
ELFN1	down	-0.708677	9.30384	-3.45865	0.00750353	0.20768	-2.23906	8131096
L3MBTL3	down	-0.508212	7.45663	-3.45552	0.00754014	0.20768	-2.24366	8122013
RCAN1	down	-0.752717	8.79892	-3.45442	0.00755297	0.20768	-2.24527	8070182
TCF4	up	0.572273	9.3325	3.45299	0.00756977	0.20768	-2.24737	8023415
RETREG1	down	-0.818627	9.16343	-3.44544	0.00765898	0.20768	-2.25843	8111136
ROBO1	up	0.541993	8.07974	3.43976	0.00772677	0.20768	-2.26676	8088919
CACNA2D1	up	0.6693	7.12228	3.43975	0.00772697	0.20768	-2.26678	8140579
CD27	up	0.583967	7.78178	3.43878	0.00773857	0.20768	-2.2682	7953333
OLFML3	up	0.642747	8.74824	3.43836	0.0077436	0.20768	-2.26881	7904158
PLAT	up	0.929395	8.52739	3.43036	0.00784045	0.209401	-2.28055	8150509
SVEP1	up	0.912402	8.1778	3.42772	0.00787273	0.209763	-2.28443	8163202
OXR1	down	-0.582103	8.61091	-3.42588	0.00789526	0.209971	-2.28713	8147848
FEZ1	down	-0.522317	6.72114	-3.4251	0.00790477	0.210028	-2.28827	7952490
C1orf162	up	0.679607	9.8812	3.42326	0.0079275	0.210097	-2.29098	7903980
PIGR	up	0.853597	9.71592	3.41669	0.00800888	0.211612	-2.30063	7923929
OR10J5	down	-0.932605	5.80916	-3.41393	0.00804338	0.212131	-2.30469	7921447
MGP	up	1.2344	9.22991	3.41301	0.00805491	0.212202	-2.30604	7961514
SPIC	up	1.04652	8.33747	3.41238	0.00806277	0.212202	-2.30697	7957962
GRAMD1C	down	-0.601847	9.20462	-3.41193	0.00806837	0.212202	-2.30762	8081758
ZNF385B	down	-1.03506	8.3265	-3.40834	0.00811358	0.212412	-2.3129	8057418
SLCO1A2	down	-0.615869	5.674	-3.4026	0.00818653	0.213976	-2.32135	7961626
OTUD1	down	-0.501285	7.63352	-3.39857	0.00823804	0.214612	-2.32728	7926677
TMSB10	up	0.681173	11.2408	3.3981	0.00824408	0.214612	-2.32797	8043100
SULT1C4	up	0.511585	6.49999	3.39586	0.00827284	0.214612	-2.33126	8044225
SLPI	up	1.02829	10.4836	3.38601	0.00840082	0.216206	-2.34576	8066493
TMEM60	down	-0.555046	8.03614	-3.38223	0.0084505	0.216206	-2.35133	8140500
CYP4Z1	down	-0.581207	6.49356	-3.38071	0.00847063	0.216206	-2.35358	7901287
TAS2R50	down	-0.557603	7.41753	-3.37628	0.00852927	0.216704	-2.3601	7961281
LPAL2	down	-1.29112	9.31042	-3.36388	0.00869601	0.21905	-2.37838	8130598
RGS1	up	1.41233	8.00488	3.36357	0.00870021	0.21905	-2.37884	7908388
TESC	up	0.656446	7.75403	3.35126	0.00886921	0.220701	-2.39701	7966749
MAOA	down	-0.570783	10.5426	-3.34824	0.00891119	0.221278	-2.40147	8166925
PLCE1	up	0.685953	6.37653	3.34737	0.00892332	0.221278	-2.40276	7929388
MITF	up	0.656666	7.36815	3.33585	0.0090856	0.221467	-2.41978	8080938
SPRY1	up	0.616198	8.55293	3.3349	0.00909909	0.221467	-2.42118	8097282
TMEM131L	down	-0.561651	9.72244	-3.33139	0.00914922	0.221632	-2.42637	8097867
HEYL	up	0.763851	7.94454	3.32935	0.00917839	0.22205	-2.42938	7915229
PIK3IP1	up	0.735904	8.09675	3.32907	0.00918239	0.22205	-2.42979	8075483
IDH1	down	-0.514	12.0137	-3.3266	0.00921809	0.222251	-2.43346	8058552
NSUN6	down	-0.5817	10.7379	-3.32439	0.00925	0.222251	-2.43672	7932433
CDC26	down	-0.709643	7.7908	-3.32304	0.00926961	0.222282	-2.43872	8142878
C9orf72	down	-0.728457	8.42717	-3.32047	0.00930692	0.222559	-2.44252	8160531
HLTF	down	-0.554689	8.46774	-3.31957	0.0093201	0.222559	-2.44385	8091354
EPHX2	down	-0.575841	9.63787	-3.31889	0.00933	0.222605	-2.44486	8145532
TLR7	up	0.57904	6.48552	3.31826	0.00933924	0.222605	-2.44579	8166059
MMRN1	up	1.45723	8.05414	3.31323	0.00941315	0.223362	-2.45324	8096415
SRGAP1	up	0.869193	7.6136	3.31154	0.00943814	0.223362	-2.45574	7956759
PDE3A	up	0.601775	7.19476	3.31067	0.00945095	0.22344	-2.45702	7954293
CAPN6	up	0.657265	6.44044	3.30506	0.00953448	0.223906	-2.46533	8174527
EHHADH	down	-0.527833	11.2253	-3.30451	0.00954276	0.223906	-2.46615	8092523
TIGD2	down	-0.754289	7.49695	-3.30385	0.00955253	0.223906	-2.46712	8096411
HIST1H2BM	up	0.746635	7.9516	3.30244	0.00957374	0.223906	-2.46921	8117594
PSD3	down	-0.585617	9.65932	-3.30147	0.00958824	0.223906	-2.47064	8149551
ITPR2	down	-0.628207	10.4655	-3.2965	0.00966337	0.225095	-2.47801	7961900
C4BPB	down	-0.541355	9.81222	-3.29576	0.00967454	0.225095	-2.47911	7909306
SLC17A3	down	-0.969065	9.42646	-3.29549	0.00967872	0.225095	-2.47951	8124351
NDUFC1	down	-0.558917	8.89549	-3.29318	0.00971377	0.225491	-2.48293	8102839
ZSWIM1	up	0.508325	7.7406	3.28483	0.00984195	0.226858	-2.49531	8063074
LSMEM1	down	-0.53224	6.33371	-3.28005	0.00991624	0.228386	-2.50241	8135532
TRPM7	down	-0.737535	10.1299	-3.27691	0.00996517	0.228952	-2.50706	7988713
FLNA	up	0.713605	8.86257	3.2762	0.00997638	0.228952	-2.50812	8176026
RAD54L2	down	-0.653754	8.97355	-3.27417	0.0100082	0.229393	-2.51113	8080100
FAM3B	up	1.557	7.26079	3.27073	0.0100625	0.229943	-2.51624	8068684
NRXN3	up	0.999979	6.60449	3.26793	0.0101068	0.230531	-2.52039	7976012
TNS1	up	0.620751	9.3734	3.2628	0.0101887	0.230844	-2.52801	8058869
ZDHHC13	up	0.66464	7.23556	3.26244	0.0101945	0.230844	-2.52855	7938816
HAO1	down	-0.515787	11.2835	-3.25592	0.0102996	0.231243	-2.53823	8064928
PROM1	up	0.993927	6.84226	3.25522	0.010311	0.231268	-2.53927	8099476
GCH1	down	-0.692049	9.50519	-3.25485	0.010317	0.231268	-2.53982	7979269
PLK2	down	-1.13032	8.5167	-3.24821	0.0104253	0.232106	-2.54969	8112202
PHLPP1	down	-0.542659	8.62558	-3.24529	0.0104734	0.232401	-2.55403	8021565
GABRP	up	0.866647	7.55208	3.24083	0.0105471	0.233493	-2.56066	8109926
HOOK1	down	-0.606874	8.94132	-3.23488	0.0106465	0.23387	-2.56951	7901765
HSPB8	up	0.826652	7.04349	3.23399	0.0106614	0.23387	-2.57083	7959102
FIBIN	up	0.688143	6.97071	3.23352	0.0106694	0.23387	-2.57153	7939052
TULP3	up	0.520928	8.33514	3.23107	0.0107106	0.23387	-2.57518	7953135
C1QTNF1	up	0.557938	9.2322	3.23037	0.0107224	0.233925	-2.57622	8010287
ACMSD	down	-0.509935	9.9629	-3.22963	0.0107349	0.23402	-2.57732	8045368
CCDC80	up	1.60732	7.63375	3.22856	0.010753	0.234115	-2.57891	8089544
CLEC4M	down	-1.03721	8.66428	-3.22677	0.0107834	0.234115	-2.58158	8025303
SPINT2	up	0.663474	7.79577	3.22082	0.0108851	0.234772	-2.59043	8028311
TTC36	down	-0.549423	8.58894	-3.21629	0.010963	0.235395	-2.59717	7944271
OSGEPL1	down	-0.509082	7.08711	-3.21075	0.0110593	0.235623	-2.60543	8057689
PLEKHA3	down	-0.50765	7.76456	-3.21011	0.0110706	0.235623	-2.60639	8046680
OSBPL6	down	-0.739815	7.24461	-3.20998	0.0110729	0.235623	-2.60658	8046646
NR1H4	down	-0.621059	9.89937	-3.20944	0.0110822	0.235623	-2.60738	7957835
BCO2	down	-0.810566	9.8161	-3.20928	0.0110851	0.235623	-2.60762	7943867
IL13RA2	down	-1.25424	6.81459	-3.20846	0.0110993	0.235663	-2.60884	8174598
AGXT2	down	-0.632697	10.056	-3.20365	0.0111839	0.236247	-2.616	8111474
ASAP1	up	0.526179	9.2759	3.19853	0.0112748	0.236247	-2.62364	8152867
SLCO1B7	down	-1.36751	9.23747	-3.19831	0.0112786	0.236247	-2.62396	7954344
SLC16A10	down	-1.02269	9.19553	-3.19683	0.011305	0.236247	-2.62617	8121515
2022-03-03	up	0.963817	8.35176	3.19649	0.0113112	0.236247	-2.62668	8113790
VSIG4	up	0.658345	9.1759	3.1938	0.0113594	0.236247	-2.6307	8173287
EGLN3	up	0.825443	7.59649	3.19228	0.0113867	0.236247	-2.63296	7978544
KLHDC10	down	-0.580073	10.1153	-3.19219	0.0113882	0.236247	-2.63309	8136163
ITGAM	up	0.515833	7.50607	3.19186	0.0113942	0.236247	-2.63358	7995096
DEPDC7	down	-0.696319	8.77273	-3.18957	0.0114354	0.236247	-2.637	7939173
PFKP	up	0.837294	7.46078	3.1788	0.0116318	0.23804	-2.65306	7925876
ARID4A	down	-0.606507	8.50144	-3.17631	0.0116777	0.238368	-2.65679	7974621
TMEM45B	up	1.0823	10.82	3.176	0.0116834	0.238368	-2.65725	7945169
F13B	down	-0.56132	11.1302	-3.17313	0.0117366	0.238368	-2.66153	7923073
FAP	up	0.659181	5.51748	3.17196	0.0117584	0.238368	-2.66328	8056257
TUBG2	up	0.526145	8.093	3.1709	0.0117781	0.238368	-2.66486	8007312
CPEB3	down	-0.639233	8.62912	-3.16825	0.0118275	0.23886	-2.66881	7935011
CYBRD1	up	0.815093	10.144	3.16461	0.0118958	0.239228	-2.67425	8046333
MYOF	up	0.782334	8.37414	3.16442	0.0118994	0.239228	-2.67454	7935058
FSTL3	up	0.897156	8.6746	3.16156	0.0119533	0.239539	-2.6788	8023995
PEA15	up	0.517975	9.87025	3.15517	0.012075	0.240959	-2.68836	7906564
MRPS36	down	-0.773948	6.35326	-3.15408	0.0120957	0.241205	-2.68998	8105852
GPHN	down	-0.551301	9.32074	-3.15057	0.0121631	0.24221	-2.69522	7975167
PDGFD	up	0.818549	7.6426	3.14651	0.0122417	0.242843	-2.7013	7951351
CLCN5	down	-0.510215	8.95925	-3.14629	0.012246	0.242843	-2.70162	8167603
LINC01128	down	-0.950429	7.79659	-3.14291	0.0123118	0.243421	-2.70668	7896759
EHD3	down	-0.616809	8.41333	-3.14123	0.0123445	0.243647	-2.70919	8041225
SYDE2	down	-0.502301	6.63378	-3.14114	0.0123463	0.243647	-2.70932	7917322
SLC17A2	down	-0.951929	10.7655	-3.14068	0.0123553	0.243654	-2.71001	8124365
FPR3	up	0.861286	8.58151	3.13894	0.0123893	0.243654	-2.71261	8030866
RERG	up	0.796836	7.32574	3.13781	0.0124115	0.243665	-2.7143	7961540
DOK5	up	0.722004	5.95722	3.13694	0.0124288	0.243665	-2.7156	8063458
IGF2BP2	up	0.560265	6.99335	3.13357	0.0124953	0.244243	-2.72064	8092552
MUC6	up	0.697785	7.71403	3.13352	0.0124963	0.244243	-2.72072	7945595
RCAN2	up	0.530995	7.9396	3.1317	0.0125325	0.24471	-2.72345	8126760
ANXA2	up	0.765969	9.84873	3.12934	0.0125795	0.245029	-2.72698	7989335
LBP	up	0.50584	12.7053	3.1212	0.0127429	0.246196	-2.73915	8062461
FRMD4B	down	-0.616549	9.71731	-3.11674	0.0128333	0.247434	-2.74582	8088745
RGS16	down	-0.650665	8.14643	-3.11627	0.0128429	0.247434	-2.74653	7922717
TMEM204	up	0.518207	9.8487	3.11564	0.0128558	0.247434	-2.74748	7992293
SERPINE2	up	0.589106	7.33422	3.1111	0.0129489	0.248159	-2.75428	8059376
ABCC4	up	0.698087	7.15689	3.10544	0.0130656	0.248652	-2.76274	7972297
MCTP1	up	0.730824	7.68522	3.10353	0.0131053	0.248652	-2.76561	8113130
ELOVL6	down	-1.32388	9.49081	-3.10302	0.013116	0.248652	-2.76637	8102342
PRDM1	up	0.782866	7.99138	3.10273	0.013122	0.248652	-2.7668	8121257
ADCY10	down	-0.989639	6.55003	-3.10211	0.013135	0.248652	-2.76774	7922058
CHST4	up	1.43368	7.28531	3.09978	0.0131836	0.249145	-2.77123	7997152
CPS1-IT1	down	-1.68706	9.64227	-3.09162	0.0133556	0.249471	-2.78345	8048071
PECAM1	up	0.658058	10.2621	3.09034	0.0133829	0.249471	-2.78537	8017599
IGLC1	up	0.55188	8.85299	3.08909	0.0134094	0.249471	-2.78724	8071655
RNASE6	up	0.988455	7.34373	3.08865	0.013419	0.249471	-2.78791	7973101
TUBE1	down	-0.609959	8.50909	-3.08573	0.0134813	0.249471	-2.79228	8128977
PHLDB1	up	0.817123	7.38553	3.08523	0.013492	0.249471	-2.79303	7944302
CFAP221	up	1.09039	6.40607	3.08222	0.0135567	0.249471	-2.79754	8044818
LTBP4	up	0.581455	8.75193	3.08132	0.0135761	0.249471	-2.79889	8028872
TMC4	up	1.18214	8.0063	3.08077	0.013588	0.249471	-2.79972	8039144
DHCR7	down	-0.633567	10.8222	-3.07934	0.0136189	0.24957	-2.80186	7950067
NAV3	up	0.631391	6.69396	3.07803	0.0136473	0.249641	-2.80382	7957298
SNORA19	down	-0.519669	6.16636	-3.07754	0.013658	0.249677	-2.80456	7936637
HAAO	down	-0.53748	10.7407	-3.07618	0.0136877	0.24993	-2.80661	8051799
GLIPR1	up	0.903862	10.0214	3.07448	0.0137246	0.250346	-2.80915	7957260
CHST11	up	0.574987	9.17649	3.06805	0.0138658	0.25128	-2.8188	7958202
MAPK10	up	0.595149	6.95815	3.05869	0.014074	0.251773	-2.83285	8101587
ALDH6A1	down	-1.02707	9.85738	-3.05773	0.0140954	0.251773	-2.83428	7980096
SYAP1	down	-0.525061	9.69509	-3.05715	0.0141085	0.251773	-2.83515	8166219
PCOLCE2	down	-0.633342	7.02108	-3.05466	0.0141645	0.252151	-2.83889	8091243
CXCR4	up	1.08985	9.01835	3.05002	0.0142696	0.253132	-2.84585	8055465
ACADS	down	-0.659221	9.9182	-3.04663	0.0143468	0.25326	-2.85094	7959220
CYTH4	up	0.506439	7.82173	3.04615	0.0143578	0.25326	-2.85166	8072798
MYADM	up	0.544513	10.5321	3.04392	0.014409	0.253545	-2.85502	8031047
IL32	up	0.729062	10.3244	3.0363	0.0145851	0.254363	-2.86647	7992828
HCK	up	0.523445	7.79219	3.03571	0.0145987	0.254363	-2.86734	8061668
HAND2-AS1	up	0.699895	8.01661	3.02899	0.014756	0.255044	-2.87745	8098344
KCNJ16	up	1.37941	6.68417	3.02501	0.01485	0.255483	-2.88343	8009493
HSD17B14	down	-0.758001	6.53151	-3.02459	0.01486	0.255483	-2.88406	8038213
ITGB2	up	0.60549	8.88876	3.01779	0.0150221	0.256669	-2.89428	8070826
FAM184A	down	-0.669287	6.82452	-3.01426	0.0151069	0.256972	-2.89959	8129231
PPDPF	up	0.87138	10.3999	3.01144	0.015175	0.257146	-2.90382	8064100
C8orf46	down	-0.587654	7.73033	-3.00792	0.0152606	0.257334	-2.90912	8146703
C3AR1	up	0.964301	8.83596	2.99808	0.0155021	0.258708	-2.92391	7960874
SMC6	down	-0.897967	8.83247	-2.99268	0.0156364	0.259771	-2.93204	8050443
JAM3	up	0.537011	7.66237	2.98957	0.0157144	0.260561	-2.93672	7945262
MRPL20	down	-0.551676	9.49325	-2.98819	0.015749	0.260726	-2.93879	7911559
KLB	down	-0.67757	8.09833	-2.98722	0.0157734	0.260726	-2.94025	8094679
IL1B	down	-0.976059	6.86651	-2.98699	0.0157792	0.260726	-2.9406	8054722
LBH	up	0.535063	8.17789	2.98448	0.0158426	0.261169	-2.94437	8041206
KCNJ15	up	0.876395	7.06435	2.98027	0.0159497	0.262132	-2.95072	8068583
HKDC1	up	1.233	7.1889	2.9759	0.0160615	0.262774	-2.95729	7927998
AASS	down	-0.566087	10.7305	-2.97526	0.016078	0.262774	-2.95826	8142554
ELOVL7	up	1.0825	7.2467	2.97341	0.0161255	0.263316	-2.96104	8112274
SLC1A3	up	1.13342	7.3878	2.97325	0.0161297	0.263316	-2.96128	8104930
UBD	up	1.6489	9.00403	2.97078	0.0161937	0.263776	-2.96501	8124650
HLA-DQB2	up	0.613232	8.96939	2.96719	0.0162867	0.263917	-2.9704	8180029
CLIC6	up	0.527221	6.85866	2.96157	0.016434	0.265171	-2.97888	8068383
ADA2	up	0.768563	8.63499	2.96122	0.0164431	0.265171	-2.9794	8074237
GMFG	up	0.552651	9.11128	2.95939	0.0164913	0.265171	-2.98216	8036710
ANXA1	up	0.89433	10.9296	2.95847	0.0165157	0.265171	-2.98355	8155849
NREP	down	-1.07609	9.73823	-2.95697	0.0165552	0.265404	-2.98579	8113504
COQ3	down	-0.599647	7.05068	-2.95438	0.0166241	0.265902	-2.9897	8128383
GJA1	up	0.533095	6.87517	2.9512	0.016709	0.266373	-2.9945	8121749
FMN1	up	0.649377	5.66665	2.95047	0.0167285	0.266387	-2.9956	7987145
OSMR	up	0.795714	9.97607	2.94322	0.0169238	0.2673	-3.00651	8105040
TAGLN	up	1.03264	8.19497	2.94175	0.0169635	0.2673	-3.00872	7944082
SPON1	up	1.06414	7.88436	2.93876	0.0170449	0.267617	-3.01323	7938608
KYNU	down	-0.595069	10.3311	-2.93002	0.0172853	0.268936	-3.0264	8045539
ENDOD1	up	0.561734	7.93929	2.92986	0.0172897	0.268936	-3.02664	7943293
SULT1E1	down	-1.72348	8.71458	-2.92537	0.0174147	0.270299	-3.03342	8100808
STARD4	down	-0.884681	8.14693	-2.91853	0.0176067	0.270468	-3.04373	8113491
IKZF1	up	0.634098	7.18826	2.9183	0.017613	0.270468	-3.04407	8132819
FNIP2	down	-0.595403	10.1805	-2.91601	0.0176781	0.270468	-3.04754	8098103
SH3PXD2B	up	0.540147	7.31475	2.91528	0.0176988	0.270468	-3.04864	8115814
IL20RB	down	-0.849482	6.58621	-2.91508	0.0177043	0.270468	-3.04893	8082916
SAMD12	down	-0.506212	6.95519	-2.91497	0.0177075	0.270468	-3.0491	8152506
NR3C2	down	-0.762128	7.66634	-2.91477	0.017713	0.270468	-3.04939	8103094
GSTT1	up	2.87648	9.8408	2.91472	0.0177146	0.270468	-3.04948	8074980
MTHFD2L	down	-0.69812	7.31668	-2.91267	0.0177729	0.270753	-3.05257	8095705
IKZF3	up	0.708737	7.59122	2.91182	0.0177971	0.270858	-3.05385	8014891
HOGA1	down	-0.556239	8.73453	-2.90807	0.0179046	0.27175	-3.05951	7929664
ARRDC2	up	0.722009	8.47889	2.90679	0.0179413	0.272	-3.06143	8026915
ARHGAP35	down	-0.607521	9.47297	-2.90654	0.0179484	0.272	-3.06181	8029856
PLEKHM3	down	-0.686315	7.48197	-2.89993	0.0181397	0.274026	-3.07178	8058509
NAT2	down	-0.882834	8.65859	-2.8996	0.0181494	0.274027	-3.07228	8144866
NR4A2	down	-0.917562	8.03004	-2.89265	0.0183531	0.275281	-3.08277	8055952
SAMHD1	up	0.714939	10.1294	2.88781	0.018496	0.27578	-3.09006	8066117
PDE1A	up	0.713259	7.2287	2.88598	0.0185504	0.275994	-3.09282	8057486
CCND2	up	0.606513	7.98749	2.88522	0.0185732	0.276044	-3.09397	7953200
PVALB	down	-0.774595	6.83429	-2.88311	0.0186362	0.276693	-3.09716	8075838
BCL6	up	0.63638	9.29697	2.87786	0.0187939	0.277383	-3.10507	8092691
ALAS1	down	-0.6541	10.7548	-2.8712	0.0189961	0.27904	-3.11513	8080184
RAC2	up	0.555899	9.00293	2.86948	0.0190485	0.279601	-3.11772	8075910
KCNMA1	down	-0.682777	7.9248	-2.86887	0.0190673	0.279601	-3.11865	7934570
CD84	up	0.749538	7.96748	2.86601	0.019155	0.280017	-3.12296	7921637
TNFSF13B	up	0.598351	7.68065	2.86541	0.0191736	0.280017	-3.12387	7969986
TIMD4	up	0.674087	7.90091	2.85579	0.0194724	0.281955	-3.1384	8115445
SCD5	up	0.524173	7.22333	2.85463	0.0195087	0.282159	-3.14015	8101366
FRZB	up	0.891554	7.28056	2.84976	0.0196619	0.283395	-3.14749	8057506
SLCO3A1	up	0.506703	8.86451	2.84883	0.0196915	0.283395	-3.1489	7986214
LEF1	up	0.756204	6.88826	2.84879	0.0196927	0.283395	-3.14896	8102232
AKR1D1	down	-1.38087	10.0157	-2.84859	0.019699	0.283395	-3.14926	8136459
CLMP	up	0.959136	6.93242	2.84814	0.0197133	0.283395	-3.14994	7952341
LSS	down	-0.9909	8.53682	-2.8422	0.0199025	0.283403	-3.15891	8070961
UNC93A	up	0.996778	8.52217	2.84135	0.0199296	0.28341	-3.16019	8123388
VTCN1	up	0.930973	6.58795	2.84098	0.0199415	0.28341	-3.16075	7918936
ITGB8	up	0.813575	7.12288	2.83946	0.0199902	0.283943	-3.16304	8131666
AGMO	down	-0.61108	11.4796	-2.83879	0.0200118	0.284049	-3.16406	8138337
CCR2	up	0.657908	6.26785	2.83311	0.0201955	0.285156	-3.17264	8079392
PROS1	down	-0.573307	10.8015	-2.83001	0.0202967	0.28613	-3.17732	8089011
SELPLG	up	0.558375	8.74089	2.82976	0.0203046	0.28613	-3.17769	7966127
SAMD5	down	-0.606919	7.86963	-2.82195	0.0205614	0.287901	-3.18949	8122634
ZNF844	up	0.533451	6.83114	2.81627	0.0207502	0.289081	-3.19806	8025984
HPRT1	down	-0.667895	8.64117	-2.81516	0.0207875	0.289081	-3.19975	8169984
CA12	up	0.620241	7.06518	2.8075	0.0210454	0.290262	-3.21132	7989501
SLC7A2	down	-0.60156	11.9871	-2.80504	0.021129	0.290563	-3.21504	8144786
OSBPL3	up	0.557027	6.81952	2.78997	0.0216481	0.293747	-3.2378	8138613
ZG16	down	-0.51226	7.96248	-2.78396	0.0218588	0.294546	-3.24689	7994615
CREB3L2	up	0.585406	9.10235	2.7768	0.0221123	0.295965	-3.2577	8143188
NQO2	down	-0.605373	9.82198	-2.77647	0.0221241	0.29597	-3.25819	8116610
AGL	down	-0.551165	9.82676	-2.77381	0.0222192	0.296478	-3.26222	7903239
GYG2	down	-0.507314	7.71684	-2.77249	0.0222667	0.29664	-3.26422	8165817
GALNT16	up	0.530315	7.34377	2.76944	0.0223764	0.297199	-3.26882	7975324
GLS	up	0.595713	8.59254	2.76667	0.0224766	0.29777	-3.27301	8047097
SLC22A25	down	-1.1222	9.61817	-2.76465	0.0225499	0.298428	-3.27606	7948957
FST	down	-1.06847	9.82118	-2.76196	0.0226477	0.298428	-3.28012	8105302
TMPO	down	-0.707767	9.33705	-2.76142	0.0226675	0.298428	-3.28094	7957737
TENM1	down	-0.666911	8.71956	-2.75986	0.0227246	0.298428	-3.2833	8174937
OAT	down	-1.1054	9.70696	-2.75909	0.0227528	0.298428	-3.28445	7936871
DBT	down	-0.538682	9.80152	-2.75836	0.0227795	0.298448	-3.28555	7918008
THRSP	down	-1.11775	10.9101	-2.75573	0.0228764	0.298766	-3.28953	7942793
ACADL	down	-0.551406	8.37315	-2.7554	0.0228886	0.298766	-3.29003	8058591
UGT3A1	down	-0.61789	8.70788	-2.75275	0.0229865	0.299521	-3.29403	8111512
SNORA75	down	-0.535965	7.74704	-2.75006	0.0230868	0.30034	-3.29811	8059708
NCK2	up	0.526962	9.30639	2.7497	0.0230999	0.30034	-3.29864	8044133
BCHE	down	-1.64767	9.02488	-2.74908	0.0231233	0.30034	-3.29959	8091867
SLC35C1	up	0.680925	9.41854	2.74857	0.0231422	0.300411	-3.30035	7939590
GLYAT	down	-0.54972	11.0939	-2.74837	0.0231499	0.300411	-3.30066	7948344
PHGDH	down	-0.86103	10.4816	-2.7448	0.0232835	0.301597	-3.30606	7904433
HAO2	down	-0.6971	11.457	-2.7423	0.0233774	0.301726	-3.30982	7904396
TACSTD2	up	1.02352	6.78075	2.73978	0.0234729	0.301726	-3.31364	7916584
KLHL6	up	0.531892	8.19553	2.73919	0.0234949	0.301869	-3.31452	8092392
DNA2	down	-0.507263	5.9974	-2.73642	0.0236003	0.301928	-3.31871	7934026
GNE	down	-0.508573	10.387	-2.73414	0.0236873	0.302164	-3.32216	8161174
MME	down	-1.25886	9.56761	-2.73186	0.0237748	0.302469	-3.32561	8083494
AADAC	down	-0.511927	11.8696	-2.73045	0.023829	0.302624	-3.32774	8083415
CDH6	up	1.28124	7.62043	2.72691	0.0239656	0.303613	-3.33309	8104663
ABCG2	down	-1.09494	8.39822	-2.71675	0.0243616	0.30601	-3.34843	8101675
NEDD4L	up	0.719152	8.82004	2.7125	0.0245293	0.307465	-3.35485	8021376
SOX5	down	-0.813186	9.12289	-2.71231	0.0245371	0.307465	-3.35515	7961798
RGS9	up	0.683863	6.63642	2.71183	0.0245561	0.307473	-3.35587	8009277
IDO2	down	-1.96656	7.32911	-2.70376	0.0248784	0.310024	-3.36807	8146105
CCL28	up	0.623439	6.80408	2.70063	0.0250043	0.310767	-3.37279	8111932
P2RY13	up	0.644932	8.39524	2.6953	0.0252206	0.311421	-3.38084	8091523
CES4A	down	-0.521809	8.10627	-2.694	0.0252734	0.311804	-3.3828	7996377
GPER1	down	-0.639595	8.12634	-2.68724	0.0255511	0.313258	-3.39302	8131069
TIMP3	up	0.508813	10.5579	2.68689	0.0255655	0.313258	-3.39354	8072626
GNMT	down	-0.807381	9.25855	-2.68628	0.0255908	0.313415	-3.39447	8119620
CFTR	up	1.32933	6.95618	2.68429	0.0256733	0.313451	-3.39748	8135661
IQGAP1	up	0.54146	10.0629	2.681	0.0258099	0.314211	-3.40244	7986010
GPRC5B	up	0.812558	9.02308	2.67703	0.0259763	0.315292	-3.40845	7999909
RAPGEF4	down	-0.585129	8.82447	-2.67332	0.0261325	0.315851	-3.41405	8046428
PSAT1	down	-0.89881	9.85574	-2.67315	0.0261394	0.315851	-3.4143	8156043
SEMA3A	up	0.547117	6.06576	2.67279	0.0261549	0.315851	-3.41485	8140668
GPAM	down	-1.09373	10.582	-2.66979	0.0262822	0.316562	-3.41938	7936322
GABRE	up	0.955893	7.93172	2.66901	0.0263151	0.31658	-3.42055	8175666
GPR83	up	0.541716	6.54422	2.66667	0.0264147	0.31751	-3.42408	7951040
OGFRL1	up	0.541846	8.77039	2.66415	0.0265225	0.317974	-3.42789	8120602
HACD4	up	0.55787	7.24332	2.66266	0.0265867	0.318072	-3.43015	8160346
CYP39A1	down	-1.09115	9.55346	-2.66227	0.0266034	0.318072	-3.43073	8126770
CHI3L1	up	1.47632	11.3924	2.65411	0.0269567	0.319185	-3.44305	7923547
LGALS4	up	0.679457	10.6251	2.65348	0.0269843	0.31938	-3.44401	8036591
NLN	down	-0.648465	8.52572	-2.64775	0.0272353	0.320937	-3.45265	8105663
ABCA10	down	-0.883524	8.21636	-2.63569	0.0277718	0.323635	-3.47086	8018006
C1QC	up	0.519647	10.9082	2.63522	0.0277933	0.323635	-3.47159	7898799
SRD5A2	down	-1.08492	9.51528	-2.63284	0.0279004	0.323908	-3.47518	8051361
IFI6	up	1.36323	10.954	2.63248	0.0279168	0.323966	-3.47572	7914127
SLCO1B3	down	-0.811987	11.3482	-2.63212	0.027933	0.324023	-3.47627	7954330
CBR4	down	-0.533235	9.01904	-2.62925	0.0280629	0.324474	-3.48059	8103622
HES1	down	-0.524635	9.49666	-2.62757	0.0281394	0.324785	-3.48313	8084880
AP1AR	down	-0.50274	8.32915	-2.62547	0.0282348	0.324785	-3.48629	8096905
CMTM7	up	0.519132	8.69994	2.62445	0.0282814	0.325025	-3.48783	8078405
ALOX5AP	up	0.611031	8.65635	2.62149	0.0284173	0.325513	-3.4923	7968344
CCR7	up	0.738099	7.4673	2.61875	0.0285435	0.325937	-3.49644	8015031
SLC19A2	down	-0.662168	9.55959	-2.61706	0.0286216	0.326307	-3.49899	7922162
MPEG1	up	0.655897	10.0197	2.61356	0.0287846	0.327427	-3.50428	7948364
VCAN	up	1.31094	8.54766	2.61168	0.0288721	0.327637	-3.50711	8106743
ELOVL2	up	0.5509	10.9913	2.61097	0.0289053	0.327708	-3.50818	8123920
NPAS2	up	0.539987	8.43322	2.60737	0.0290743	0.329193	-3.51361	8043909
IGSF6	up	0.709647	9.84885	2.60548	0.0291633	0.329545	-3.51647	8000184
HSD17B13	down	-0.58306	12.1887	-2.598	0.0295183	0.331367	-3.52774	8101637
CLEC1B	down	-0.842913	8.51118	-2.59423	0.0296993	0.332489	-3.53344	7961102
SLC6A6	up	0.571407	7.52681	2.59404	0.0297084	0.332489	-3.53373	8078014
HK2	up	0.536779	7.47781	2.59228	0.029793	0.332489	-3.53638	8042942
TRIB1	down	-0.808013	10.2096	-2.59012	0.0298973	0.333196	-3.53963	8148304
TIGAR	up	0.639601	6.92609	2.58839	0.0299813	0.333196	-3.54224	7953211
POF1B	up	0.739725	5.98836	2.5873	0.0300341	0.333196	-3.54388	8173869
BBOX1	down	-2.0233	8.21308	-2.58302	0.0302432	0.334119	-3.55035	7939056
MACC1	up	0.593575	6.63372	2.58197	0.0302943	0.334291	-3.55192	8138466
ATP2B1	down	-0.507903	9.10025	-2.57765	0.030507	0.334883	-3.55843	7965359
ADGRE5	up	0.577109	9.18677	2.57731	0.030524	0.334883	-3.55895	8026300
ANXA2P2	up	0.705243	10.9337	2.57452	0.030662	0.334964	-3.56315	8154836
GFPT2	up	1.03378	7.55274	2.56498	0.0311395	0.335872	-3.57754	8116418
USP6NL	down	-0.50445	9.7105	-2.5639	0.0311938	0.335872	-3.57916	7932023
PIK3R1	down	-0.535447	11.5077	-2.56286	0.0312468	0.335956	-3.58074	8105778
SELE	down	-0.837313	6.71671	-2.55649	0.0315704	0.337323	-3.59033	7922229
GADD45B	down	-0.621505	10.1113	-2.55442	0.0316763	0.337604	-3.59344	8024485
PDZK1IP1	up	0.664917	7.6496	2.55195	0.0318034	0.337605	-3.59717	7915910
IFI30	up	0.640913	11.176	2.55141	0.0318312	0.337671	-3.59798	8026971
GRAMD1B	up	0.672034	7.39931	2.55004	0.0319022	0.338047	-3.60005	7944769
AGPAT5	down	-0.727213	8.14181	-2.54925	0.0319429	0.338227	-3.60124	8144378
POLE2	down	-0.530355	6.15907	-2.54701	0.0320589	0.338701	-3.60461	7978846
INSIG2	down	-0.501471	9.01689	-2.54433	0.0321985	0.339376	-3.60865	8044766
ITGAX	up	0.581909	8.15527	2.53937	0.032458	0.339615	-3.61611	7995128
CTSE	up	0.599545	6.95492	2.5389	0.0324832	0.339615	-3.61684	7909164
CDNF	down	-0.501989	7.74398	-2.53779	0.0325416	0.339615	-3.6185	7932177
CTNND2	up	0.502631	7.06312	2.5369	0.0325882	0.339615	-3.61983	8110990
STC1	up	0.868877	7.11756	2.53453	0.0327134	0.339615	-3.6234	8149825
KRT19	up	0.537473	7.56516	2.53308	0.0327905	0.339615	-3.62559	8015349
EPO	up	0.677509	7.37848	2.53128	0.0328864	0.339771	-3.6283	8134907
NFE2L3	up	0.588994	7.59507	2.52893	0.033012	0.340093	-3.63185	8131944
SLC3A1	down	-1.09649	7.68379	-2.52656	0.0331386	0.34065	-3.6354	8041727
ARHGEF28	down	-0.530734	7.78712	-2.52179	0.033396	0.34194	-3.64259	8106210
VEPH1	up	0.663259	5.64102	2.51335	0.0338555	0.344321	-3.65528	8091678
SSTR1	down	-0.750035	7.59378	-2.51178	0.0339418	0.344407	-3.65765	7974047
RAB31	up	0.587129	10.0692	2.51023	0.0340269	0.344407	-3.65997	8020110
TGM2	up	0.593427	11.5283	2.50763	0.0341707	0.344407	-3.66389	8066214
LY86	up	0.727005	6.48331	2.50748	0.0341791	0.344407	-3.66412	8116734
EEF1A1	down	-0.541095	7.64341	-2.50702	0.0342046	0.344407	-3.66481	8127544
IL7R	up	1.18066	9.30576	2.50616	0.0342523	0.344407	-3.6661	8104901
TNFRSF21	up	0.781036	8.64235	2.50571	0.0342773	0.344407	-3.66678	8126839
ENTPD1	up	0.734579	8.91041	2.50519	0.034306	0.344407	-3.66756	7929511
ETV6	up	0.571137	9.10553	2.50484	0.0343257	0.344407	-3.66809	7953981
UCA1	up	0.684753	6.78413	2.50233	0.0344655	0.344407	-3.67186	8026490
TLR2	up	0.726093	7.81772	2.50029	0.0345794	0.3449	-3.67493	8097903
RNF165	down	-0.587902	7.33794	-2.5	0.0345956	0.344941	-3.67536	8021120
ADRA1A	down	-0.651823	9.86379	-2.49776	0.0347214	0.345591	-3.67873	8149885
WWC1	up	0.52943	8.23829	2.49726	0.03475	0.345635	-3.67949	8109773
SLCO4C1	down	-1.02016	8.79528	-2.49646	0.0347948	0.345642	-3.68069	8113369
TSPYL1	down	-0.521007	6.46122	-2.4937	0.0349509	0.346185	-3.68484	8129097
PLD1	down	-0.502703	9.53676	-2.49318	0.0349801	0.346234	-3.68562	8092134
NUDCD2	down	-0.573331	6.72774	-2.48877	0.0352309	0.346925	-3.69224	8115666
MMP9	up	0.821153	7.57211	2.48493	0.0354512	0.347284	-3.69803	8063115
TNFRSF10D	down	-0.528983	9.2636	-2.4843	0.035487	0.347284	-3.69896	8149749
GBA3	down	-0.65284	10.6925	-2.48208	0.0356153	0.347716	-3.70231	8094361
ITGAV	up	0.555146	10.0296	2.48204	0.0356173	0.347716	-3.70236	8046861
UGT2B7	down	-0.599133	11.5178	-2.4775	0.0358803	0.34834	-3.70918	8095395
CD53	up	0.697485	10.1647	2.47562	0.0359899	0.348519	-3.71201	7903893
NCR3LG1	up	0.640415	7.09408	2.47535	0.0360053	0.348519	-3.71241	7938702
AKR1C4	down	-0.730587	11.0725	-2.47516	0.0360167	0.348519	-3.7127	7925939
SLC23A2	down	-0.842135	10.1077	-2.47415	0.0360753	0.348519	-3.71421	8064808
NMRK1	down	-0.670701	7.63902	-2.46984	0.0363282	0.349162	-3.72068	8161839
ANXA3	up	0.811727	7.04415	2.45478	0.037226	0.351982	-3.7433	8095986
SCRN1	up	0.567441	7.83033	2.45284	0.0373429	0.35242	-3.7462	8138824
CD200	up	0.568793	6.18275	2.45237	0.0373711	0.35242	-3.7469	8081657
MIR32	down	-1.07361	6.79832	-2.45035	0.037494	0.352429	-3.74994	8163107
SLC2A1	up	0.511041	8.05795	2.44985	0.0375244	0.352429	-3.75069	7915472
CYP3A43	down	-0.931193	10.2124	-2.44785	0.0376462	0.352429	-3.75369	8134655
ZNF429	down	-0.533997	7.83286	-2.44781	0.0376486	0.352429	-3.75375	8027312
VGLL3	up	0.663493	6.40096	2.4449	0.0378262	0.353326	-3.75811	8088979
GRK3	up	0.509442	7.78815	2.4412	0.0380536	0.353972	-3.76366	8072015
CCL18	up	1.65843	8.28058	2.43627	0.0383593	0.355108	-3.77106	8006594
ATP11C	down	-0.551327	9.54427	-2.4347	0.038457	0.355321	-3.77341	8175492
SEL1L3	up	0.679036	8.91902	2.43308	0.0385581	0.3557	-3.77584	8099721
ACSM1	up	0.783063	6.4952	2.43129	0.0386697	0.355961	-3.77852	7999981
SLFN13	up	0.846841	7.7264	2.42411	0.0391225	0.357716	-3.78928	8014248
SLC7A6	up	0.662604	7.15189	2.41951	0.0394147	0.358	-3.79616	7996772
FCMR	up	0.624393	7.47955	2.41456	0.0397321	0.358531	-3.80358	7923917
SEMA3C	up	0.831726	6.09594	2.41365	0.0397907	0.358531	-3.80494	8140534
MYO5A	up	0.510037	7.45308	2.41057	0.0399903	0.359488	-3.80956	7988921
HMGCS1	down	-0.917592	9.96515	-2.40973	0.0400448	0.359488	-3.81082	8111941
BCL2L11	down	-0.658327	8.17195	-2.40617	0.0402764	0.360005	-3.81615	8044375
SNORA14A	down	-0.756565	9.51287	-2.40517	0.0403416	0.360309	-3.81764	8133688
SFRP5	up	0.636015	8.57172	2.4033	0.0404638	0.360735	-3.82044	7935528
FABP4	up	1.61765	6.65491	2.39936	0.0407226	0.361899	-3.82632	8151532
CAV1	up	0.533555	9.28624	2.39779	0.0408263	0.362257	-3.82867	8135594
NPC1L1	down	-1.07947	8.81734	-2.39607	0.0409408	0.362961	-3.83126	8139367
CPVL	up	0.705802	8.24096	2.39523	0.0409965	0.363203	-3.83251	8138805
ZNF331	down	-0.689749	7.87014	-2.39203	0.0412089	0.36323	-3.83729	8030999
VLDLR	up	0.640756	6.19462	2.39195	0.0412145	0.36323	-3.83741	8154100
AADAT	down	-0.571395	10.467	-2.39122	0.0412635	0.36323	-3.83851	8103706
SH3YL1	up	0.556531	7.34253	2.38638	0.0415878	0.364251	-3.84573	8049969
MAMDC2	up	0.847361	6.58348	2.38228	0.0418653	0.364672	-3.85187	8155754
STK39	up	0.577955	8.21036	2.37806	0.0421521	0.364898	-3.85817	8056545
ADAM28	up	0.793385	7.22607	2.37777	0.0421719	0.364898	-3.8586	8145293
NAIP	up	0.654029	9.52861	2.37733	0.0422019	0.364898	-3.85926	8112478
TNFSF8	up	0.861294	8.30055	2.37689	0.0422321	0.364898	-3.85991	8163629
ADH4	down	-0.51274	12.6752	-2.37543	0.0423323	0.365173	-3.8621	8101852
MILR1	up	0.532844	6.91712	2.37225	0.0425511	0.365544	-3.86686	8009243
LOXL4	up	1.64295	8.13479	2.36711	0.0429068	0.366912	-3.87453	7935553
SPARCL1	up	0.917811	8.50314	2.3603	0.0433823	0.368628	-3.88469	8101659
YBX3	up	0.791023	9.73441	2.35906	0.0434691	0.368628	-3.88653	7961230
TKFC	down	-0.68317	10.5544	-2.35865	0.043498	0.368764	-3.88714	7940451
C12orf75	up	0.882163	7.95698	2.35634	0.0436614	0.369491	-3.8906	7958253
HLA-DMB	up	0.62283	9.81585	2.35452	0.0437901	0.36978	-3.89331	8125530
ZFAND1	down	-0.532585	9.12074	-2.35302	0.0438969	0.36978	-3.89555	8151561
BAG3	up	0.53628	8.74889	2.35272	0.0439183	0.36978	-3.896	7930921
GALNT15	up	0.576606	7.01537	2.3476	0.0442834	0.370796	-3.90363	8078155
TRAT1	up	0.960629	7.29765	2.34622	0.0443829	0.371355	-3.90569	8081537
MPLKIP	down	-0.596422	10.8707	-2.34559	0.0444277	0.371366	-3.90662	8137008
INHBA	down	-0.761929	8.4195	-2.34349	0.0445792	0.372119	-3.90975	8139207
PRKG1	up	0.514044	6.84978	2.34076	0.0447767	0.372957	-3.91382	7927606
OMD	up	0.62717	5.95163	2.33818	0.0449643	0.373508	-3.91767	8162388
GAPT	up	0.552205	6.20966	2.33635	0.0450975	0.37399	-3.92039	8105481
CD180	up	0.856996	7.09225	2.33012	0.0455546	0.375816	-3.92967	8112428
PLK3	down	-0.563679	7.45493	-2.32632	0.0458354	0.376827	-3.93532	7901054
CYBB	up	0.51374	10.4669	2.32219	0.0461429	0.377592	-3.94147	8166730
GIPC2	down	-0.586787	8.68043	-2.31928	0.0463606	0.378427	-3.9458	7902518
SLC30A1	down	-0.518504	9.68029	-2.31227	0.0468895	0.380121	-3.95622	7924092
SLC5A1	up	1.16435	7.54982	2.30864	0.0471654	0.380631	-3.96161	8072587
CRYAB	up	0.903521	7.69087	2.30212	0.0476656	0.382617	-3.9713	7951662
ACOX2	down	-0.501127	10.8056	-2.30183	0.0476881	0.382617	-3.97174	8088397
PLXNC1	up	0.57276	7.81231	2.29477	0.0482355	0.383333	-3.98221	7957570
DGAT2	down	-0.912719	9.99562	-2.29448	0.0482581	0.383333	-3.98264	7942613
HMOX1	up	0.607525	9.7275	2.29185	0.0484645	0.383333	-3.98656	8072678
GSTM5	up	1.20691	7.12502	2.28993	0.0486151	0.383333	-3.98941	7903777
CITED2	up	0.58958	10.3908	2.28855	0.0487235	0.383543	-3.99145	8129937
RXFP1	down	-0.604769	5.48423	-2.28688	0.0488553	0.383892	-3.99393	8098060
CD163	up	0.505988	9.72681	2.28643	0.048891	0.383892	-3.9946	7960794
SEMA3D	up	0.572917	6.8278	2.28493	0.0490097	0.383892	-3.99682	8140686
HLA-DQA1	up	1.08875	10.4301	2.28459	0.0490368	0.383892	-3.99733	8118556
SLC6A1	down	-0.579653	10.9238	-2.28307	0.0491573	0.383892	-3.99958	8077833
LGI1	down	-0.584503	4.87107	-2.28044	0.0493665	0.384483	-4.00348	7929373
DDC	down	-0.611507	8.36734	-2.27857	0.0495162	0.38479	-4.00625	8139640
HEY2	down	-0.6766	8.22911	-2.2776	0.0495936	0.384985	-4.00768	8121850
IRF8	down	-0.611252	9.29235	-2.27743	0.0496077	0.384989	-4.00794	7997712
LOX	up	0.531932	6.72611	2.27548	0.0497644	0.385995	-4.01084	8113709
VSNL1	down	-1.12093	9.75292	-2.27416	0.0498707	0.3864	-4.01279	8040430
SOCS3	down	-0.549671	8.18996	-2.27318	0.0499499	0.386497	-4.01424	8018864
