# Supplementary material for: Identification of Immune Microenvironment Changes and the Expression of Immune-Related Genes in Liver Cirrhosis
Source: Front Immunol. 2022 Jul 12;13:918445. doi: 10.3389/fimmu.2022.918445 (PMC9315064; doi:10.3389/fimmu.2022.918445)
Supplement: Supplementary Table 3 — IRGs of liver cirrhosis from GSE45050 dataset. [file Table_3.xlsx]

## Sheet: Sheet1
Symbol	Category
HLA-DPA1	Immune_gene
GNAI1	Immune_gene
BMP10	Immune_gene
IGHA1	Immune_gene
TYROBP	Immune_gene
HLA-DPB1	Immune_gene
SLIT2	Immune_gene
CD74	Immune_gene
PDGFRB	Immune_gene
TGFB1	Immune_gene
PDGFRA	Immune_gene
WFDC2	Immune_gene
S100A11	Immune_gene
ZYX	Immune_gene
SPP1	Immune_gene
NEO1	Immune_gene
CCL21	Immune_gene
HLA-DMA	Immune_gene
CCL19	Immune_gene
LCN2	Immune_gene
IGH	Immune_gene
LGR5	Immune_gene
ENG	Immune_gene
APOBEC3C	Immune_gene
LYZ	Immune_gene
RORC	Immune_gene
CXCL2	Immune_gene
IGKV2-24	Immune_gene
VIM	Immune_gene
LTBP2	Immune_gene
CMKLR1	Immune_gene
IGKC	Immune_gene
CSF1R	Immune_gene
DCK	Immune_gene
SEM1	Immune_gene
TPT1	Immune_gene
LGR4	Immune_gene
NTF3	Immune_gene
IGKV1D-8	Immune_gene
PDGFA	Immune_gene
ACVR1C	Immune_gene
NFKBIZ	Immune_gene
FCER1G	Immune_gene
ROBO1	Immune_gene
TMSB10	Immune_gene
SLPI	Immune_gene
TLR7	Immune_gene
FAM3B	Immune_gene
CLEC4M	Immune_gene
NR1H4	Immune_gene
IL13RA2	Immune_gene
PDGFD	Immune_gene
LBP	Immune_gene
ABCC4	Immune_gene
IGLC1	Immune_gene
LTBP4	Immune_gene
CXCR4	Immune_gene
IL32	Immune_gene
HCK	Immune_gene
ITGB2	Immune_gene
C3AR1	Immune_gene
IL1B	Immune_gene
ADA2	Immune_gene
GMFG	Immune_gene
OSMR	Immune_gene
IL20RB	Immune_gene
NR3C2	Immune_gene
NR4A2	Immune_gene
RAC2	Immune_gene
TNFSF13B	Immune_gene
NCK2	Immune_gene
CCL28	Immune_gene
GPER1	Immune_gene
SEMA3A	Immune_gene
CMTM7	Immune_gene
CCR7	Immune_gene
PIK3R1	Immune_gene
IFI30	Immune_gene
CTSE	Immune_gene
CDNF	Immune_gene
STC1	Immune_gene
EPO	Immune_gene
SSTR1	Immune_gene
IL7R	Immune_gene
TNFRSF21	Immune_gene
TLR2	Immune_gene
MMP9	Immune_gene
TNFRSF10D	Immune_gene
ITGAV	Immune_gene
CCL18	Immune_gene
SEMA3C	Immune_gene
FABP4	Immune_gene
TNFSF8	Immune_gene
TKFC	Immune_gene
HLA-DMB	Immune_gene
INHBA	Immune_gene
CYBB	Immune_gene
PLXNC1	Immune_gene
HMOX1	Immune_gene
RXFP1	Immune_gene
SEMA3D	Immune_gene
HLA-DQA1	Immune_gene
SOCS3	Immune_gene
